# Supplementary material for: Mutual prodrug of cephazolin and benzydamin: 3-[(1-benzyl-1H-indazol-3-yl)­oxy]-N,N-dimethyl­propan-1-aminium 3-{[(5-methyl-1,3,4-thia­diazol-2-yl)sulfan­yl]meth­yl}-8-oxo-7-[(1H-tetra­zol-1-yl)acetamido]-5-thia-1-aza­bicyclo­[4.2.0]octane-2-carboxyl­ate (benzydaminium cephazolinate)
Source: Acta Crystallogr Sect E Struct Rep Online. 2009 Nov 21;65(Pt 12):o3132–3. doi: 10.1107/S1600536809047941 (PMC2971840; doi:10.1107/S1600536809047941)
Supplement: Supplementary file 1 [file e-65-o3132-sup1.cif]

##############################################################################
###                                                                        ###
###        Electronic paper (Acta Crystallographica Section E)             ###
###                                                                        ###
##############################################################################
#                                                                            #
# This CIF contains the data in a paper accepted for publication in Acta     #
# Crystallographica Section E. It conforms to the requirements of Notes      #
# for Authors for Section E, and has been peer reviewed under the auspices   #
# of the IUCr Commission on Journals.                                        #
#                                                                            #
# Full details of the Crystallographic Information File format               #
# are given in the paper "The Crystallographic Information File (CIF):       #
# a New Standard Archive File for Crystallography" by S. R. Hall, F. H.      #
# Allen and I. D. Brown [Acta Cryst. (1991), A47, 655-685].                  #
#                                                                            #
# The current version of the core CIF dictionary is obtainable from          #
# ftp://ftp.iucr.org/pub/cif_core.dic. The current version number is 2.4.    #
#                                                                            #
# Software is freely available for graphical display of the structure(s) in  #
# this CIF.  For information consult the CIF home page http://www.iucr.org/  #
# cif/home.html                                                              #
#                                                                            #
# This file may be used for bona fide research purposes within the           #
# scientific community so long as proper attribution is given to the journal # 
# article from which it was obtained.                                        #
#                                                                            #
##############################################################################
                                             
data_global
_audit_creation_method     ?
_journal_date_recd_electronic     2009-11-07
_journal_date_accepted     2009-11-12
_journal_name_full     'Acta Crystallographica, Section E'
_journal_year     2009
_journal_volume     65
_journal_issue     12
_journal_page_first     o3132
_journal_page_last     o3133
_journal_paper_category     QO
_journal_coeditor_code     HB5219
_publ_contact_author
;
Muhammad Nawaz Tahir
University of Sargodha
Department of Physics
Sargodha
Pakistan
;
_publ_contact_author_email     'dmntahir_uos@yahoo.com'
_publ_contact_author_fax     '0092 48 32 22 121'
_publ_contact_author_phone     '0092 48 92 30 914'
_publ_section_title
;\
3-[(1-Benzyl-1<i>H</i>-indazol-3-yl)oxy]-<i>N</i>,<i>N</i>-dimethylpropan-1-\
aminium
3-{[(5-methyl-1,3,4-thiadiazol-2-yl)sulfanyl]methyl}-8-oxo-7-[(1<i>H</i>-\
tetrazol-1-yl)acetamido]-5-thia-1-azabicyclo[4.2.0]octane-2-carboxylate
(benzydaminium cephazolinate)
;
loop_
    _publ_author_name
    _publ_author_address
    'Amina Asghar'
;
Department of Chemistry
Government College University
Lahore
Pakistan
;
    'Iqbal, Mohammad S.'
;
Department of Chemistry
Government College University
Lahore
Pakistan
;
    'Tahir, M. Nawaz'
;
Department of Physics
University of Sargodha
Sargodha
Pakistan
;
data_I
_audit_creation_method     SHELXL-97
_chemical_name_systematic
;
3-[(1-Benzyl-1<i>H</i>-indazol-3-yl)oxy]-<i>N</i>,<i>N</i>-\
dimethylpropan-1-aminium
3-{[(5-methyl-1,3,4-thiadiazol-2-yl)sulfanyl]methyl}-8-oxo-7-\
[(1<i>H</i>-tetrazol-1-yl)acetamido]-5-thia-1-azabicyclo[4.2.0]octane-2-\
carboxylate
;
_chemical_name_common
;
benzydaminium cephazolinate
;
_chemical_formula_moiety     'C19 H24 N3 O +, C14 H13 N8 O4 S3 -'
_chemical_formula_sum     'C33 H37 N11 O5 S3'
_chemical_formula_iupac     'C19 H24 N3 O +, C14 H13 N8 O4 S3 -'
_chemical_formula_weight     763.92
_symmetry_cell_setting     monoclinic
_symmetry_space_group_name_H-M     'C 2'
_symmetry_space_group_name_Hall     'C 2y'
loop_
    _symmetry_equiv_pos_site_id
    _symmetry_equiv_pos_as_xyz
    1 x,y,z
    2 -x,y,-z
    3 1/2+x,1/2+y,z
    4 1/2-x,1/2+y,-z
_cell_length_a     44.409(3)
_cell_length_b     7.1777(5)
_cell_length_c     11.2683(8)
_cell_angle_alpha     90
_cell_angle_beta     90.587(8)
_cell_angle_gamma     90
_cell_volume     3591.6(4)
_cell_formula_units_Z     4
_cell_measurement_reflns_used     3824
_cell_measurement_theta_min     2.59
_cell_measurement_theta_max     26.00
_cell_measurement_temperature     296(2)
_exptl_crystal_description     'cut needle'
_exptl_crystal_colour     Colourless
_exptl_crystal_size_max     0.24
_exptl_crystal_size_mid     0.14
_exptl_crystal_size_min     0.12
_exptl_crystal_density_diffrn     1.413
_exptl_crystal_density_meas     ?
_exptl_crystal_density_method     'not measured'
_exptl_crystal_F_000     1600
_exptl_absorpt_coefficient_mu     0.265
_exptl_absorpt_correction_type     multi-scan
_exptl_absorpt_process_details     '(SADABS; Bruker, 2005)'
_exptl_absorpt_correction_T_min     0.957
_exptl_absorpt_correction_T_max     0.968
_exptl_special_details
;
;
_diffrn_ambient_temperature     296(2)
_diffrn_radiation_type     MoK\a
_diffrn_radiation_wavelength     0.71073
_diffrn_radiation_source     'fine-focus sealed tube'
_diffrn_radiation_monochromator     graphite
_diffrn_measurement_device_type     'Bruker Kappa APEXII CCD'
_diffrn_measurement_method     \w
_diffrn_detector_area_resol_mean     7.60
_diffrn_reflns_number     34321
_diffrn_reflns_av_R_equivalents     0.0882
_diffrn_reflns_av_sigmaI/netI     0.1081
_diffrn_reflns_theta_min     2.59
_diffrn_reflns_theta_max     26.00
_diffrn_reflns_theta_full     26.00
_diffrn_measured_fraction_theta_max     0.998
_diffrn_measured_fraction_theta_full     0.998
_diffrn_reflns_limit_h_min     -54
_diffrn_reflns_limit_h_max     54
_diffrn_reflns_limit_k_min     -8
_diffrn_reflns_limit_k_max     8
_diffrn_reflns_limit_l_min     -13
_diffrn_reflns_limit_l_max     13
_diffrn_standards_number     0
_diffrn_standards_interval_count     ?
_diffrn_standards_interval_time     ?
_diffrn_standards_decay_%     ?
_refine_special_details
;
Refinement of <i>F</i>^2^ against ALL reflections. The weighted <i>R</i>-factor
<i>wR</i> and goodness of fit <i>S</i> are based on <i>F</i>^2^, conventional
<i>R</i>-factors <i>R</i> are based on <i>F</i>, with <i>F</i> set to zero for
negative <i>F</i>^2^. The threshold expression of <i>F</i>^2^ >
\s(<i>F</i>^2^) is used only for calculating <i>R</i>-factors(gt) <i>etc</i>.
and is not relevant to the choice of reflections for refinement.
<i>R</i>-factors based on <i>F</i>^2^ are statistically about twice as large
as those based on <i>F</i>, and <i>R</i>- factors based on ALL data will be
even larger.
;
_reflns_number_total     6750
_reflns_number_gt     4092
_reflns_threshold_expression     I>2\s(I)
_refine_ls_structure_factor_coef     Fsqd
_refine_ls_matrix_type     full
_refine_ls_R_factor_all     0.1155
_refine_ls_R_factor_gt     0.0504
_refine_ls_wR_factor_gt     0.0777
_refine_ls_wR_factor_ref     0.0945
_refine_ls_goodness_of_fit_ref     0.996
_refine_ls_restrained_S_all     0.996
_refine_ls_number_reflns     6750
_refine_ls_number_parameters     475
_refine_ls_number_restraints     1
_refine_ls_hydrogen_treatment     mixed
_refine_ls_weighting_scheme     calc
_refine_ls_weighting_details
                 'calc w=1/[\s^2^(Fo^2^)+(0.0342P)^2^] where P=(Fo^2^+2Fc^2^)/3'
_atom_sites_solution_hydrogens     geom
_atom_sites_solution_primary     direct
_atom_sites_solution_secondary     difmap
_refine_ls_shift/su_max     0.000
_refine_ls_shift/su_mean     0.000
_refine_diff_density_max     0.357
_refine_diff_density_min     -0.229
_refine_ls_abs_structure_details     'Flack (1983), 2918 Friedal Pairs'
_refine_ls_abs_structure_Flack     -0.07(7)
loop_
    _atom_type_symbol
    _atom_type_description
    _atom_type_scat_dispersion_real
    _atom_type_scat_dispersion_imag
    _atom_type_scat_source
    'C' 'C' 0.0033 0.0016
                         'International Tables Vol C Tables 4.2.6.8 and 6.1.1.4'
    'H' 'H' 0.0000 0.0000
                         'International Tables Vol C Tables 4.2.6.8 and 6.1.1.4'
    'N' 'N' 0.0061 0.0033
                         'International Tables Vol C Tables 4.2.6.8 and 6.1.1.4'
    'O' 'O' 0.0106 0.0060
                         'International Tables Vol C Tables 4.2.6.8 and 6.1.1.4'
    'S' 'S' 0.1246 0.1234
                         'International Tables Vol C Tables 4.2.6.8 and 6.1.1.4'
_computing_data_collection     'APEX2 (Bruker, 2007)'
_computing_cell_refinement     'SAINT (Bruker, 2007)'
_computing_data_reduction     'SAINT (Bruker, 2007)'
_computing_structure_solution     'SHELXS97 (Sheldrick, 2008)'
_computing_structure_refinement     'SHELXL97 (Sheldrick, 2008)'
_computing_molecular_graphics
                  'ORTEP-3 for Windows (Farrugia, 1997) and PLATON (Spek, 2009)'
_computing_publication_material
;
WinGX (Farrugia, 1999) and PLATON (Spek, 2009)
;
loop_
    _atom_site_type_symbol
    _atom_site_label
    _atom_site_fract_x
    _atom_site_fract_y
    _atom_site_fract_z
    _atom_site_U_iso_or_equiv
    _atom_site_thermal_displace_type
    _atom_site_calc_flag
    _atom_site_refinement_flags
    _atom_site_occupancy
    O O1 0.14103(6) 0.2863(4) 0.9240(3) 0.0552(11) Uani . . 1.000
    N N1 0.18241(7) 0.2542(4) 0.7971(3) 0.0420(12) Uani . . 1.000
    N N2 0.19416(7) 0.3698(5) 0.7111(3) 0.0433(12) Uani . . 1.000
    N N3 0.06627(7) 0.0749(5) 1.1012(3) 0.0372(11) Uani . . 1.000
    C C1 0.15436(8) 0.5181(5) 0.7788(3) 0.0340(12) Uani . . 1.000
    C C2 0.13236(9) 0.6570(6) 0.7813(4) 0.0510(17) Uani . . 1.000
    C C3 0.13442(11) 0.8000(7) 0.7038(4) 0.0640(17) Uani . . 1.000
    C C4 0.15844(11) 0.8115(6) 0.6251(4) 0.0610(19) Uani . . 1.000
    C C5 0.18016(10) 0.6769(6) 0.6189(3) 0.0490(17) Uani . . 1.000
    C C6 0.17762(8) 0.5263(5) 0.6969(3) 0.0370(12) Uani . . 1.000
    C C7 0.21920(9) 0.3080(6) 0.6398(3) 0.0463(17) Uani . . 1.000
    C C8 0.24923(8) 0.3866(5) 0.6760(3) 0.0353(12) Uani . . 1.000
    C C9 0.25878(9) 0.3855(6) 0.7933(4) 0.0466(17) Uani . . 1.000
    C C10 0.28704(10) 0.4478(6) 0.8244(4) 0.0520(17) Uani . . 1.000
    C C11 0.30587(9) 0.5147(6) 0.7391(4) 0.0484(17) Uani . . 1.000
    C C12 0.29672(9) 0.5182(6) 0.6231(4) 0.0492(17) Uani . . 1.000
    C C13 0.26851(9) 0.4546(6) 0.5911(3) 0.0450(17) Uani . . 1.000
    C C14 0.15916(9) 0.3469(5) 0.8366(3) 0.0393(16) Uani . . 1.000
    C C15 0.14483(9) 0.1004(6) 0.9660(4) 0.0546(17) Uani . . 1.000
    C C16 0.12086(10) 0.0662(8) 1.0548(4) 0.0699(19) Uani . . 1.000
    C C17 0.09024(9) 0.0869(7) 1.0079(4) 0.0636(19) Uani . . 1.000
    C C18 0.06411(12) 0.2420(7) 1.1765(4) 0.089(3) Uani . . 1.000
    C C19 0.03700(9) 0.0436(8) 1.0420(4) 0.0718(19) Uani . . 1.000
    S S1 0.10575(2) 0.19304(14) 0.49823(9) 0.0428(3) Uani . . 1.000
    S S2 0.14745(2) 0.56694(16) 0.18123(9) 0.0463(4) Uani . . 1.000
    S S3 0.20738(2) 0.44836(15) 0.08659(9) 0.0456(4) Uani . . 1.000
    O O2 0.05024(6) 0.8249(3) 0.3777(2) 0.0384(9) Uani . . 1.000
    O O3 0.08047(6) 0.7715(4) 0.2253(2) 0.0547(11) Uani . . 1.000
    O O4 0.02066(6) 0.4136(4) 0.3861(2) 0.0405(9) Uani . . 1.000
    O O5 0.02552(7) 0.0728(4) 0.7592(2) 0.0587(13) Uani . . 1.000
    N N4 0.19862(7) 0.4956(4) 0.3076(3) 0.0406(12) Uani . . 1.000
    N N5 0.22865(7) 0.4435(4) 0.2966(3) 0.0427(12) Uani . . 1.000
    N N6 0.06812(6) 0.4815(4) 0.4717(2) 0.0279(10) Uani . . 1.000
    N N7 0.03965(6) 0.0819(4) 0.5676(2) 0.0315(10) Uani . . 1.000
    N N8 0.02949(7) -0.3125(4) 0.7545(3) 0.0325(11) Uani . . 1.000
    N N9 0.05801(8) -0.3400(5) 0.7855(3) 0.0603(16) Uani . . 1.000
    N N10 0.05818(10) -0.4303(7) 0.8833(4) 0.0751(17) Uani . . 1.000
    N N11 0.02978(11) -0.4641(5) 0.9184(3) 0.0663(16) Uani . . 1.000
    C C20 0.13044(8) 0.3791(5) 0.4529(3) 0.0440(14) Uani . . 1.000
    C C21 0.11584(8) 0.5428(5) 0.3900(3) 0.0317(12) Uani . . 1.000
    C C22 0.08645(8) 0.5831(5) 0.3948(3) 0.0293(12) Uani . . 1.000
    C C23 0.07099(9) 0.7410(5) 0.3273(3) 0.0330(12) Uani . . 1.000
    C C24 0.13782(8) 0.6622(5) 0.3251(3) 0.0396(14) Uani . . 1.000
    C C25 0.18490(8) 0.5045(5) 0.2061(3) 0.0376(12) Uani . . 1.000
    C C26 0.23635(9) 0.4134(5) 0.1884(3) 0.0407(14) Uani . . 1.000
    C C27 0.26722(9) 0.3571(6) 0.1520(4) 0.0570(17) Uani . . 1.000
    C C28 0.07883(8) 0.3496(5) 0.5621(3) 0.0347(12) Uani . . 1.000
    C C29 0.04609(8) 0.2771(5) 0.5704(3) 0.0323(12) Uani . . 1.000
    C C30 0.04024(8) 0.3968(5) 0.4591(3) 0.0289(12) Uani . . 1.000
    C C31 0.02943(8) -0.0044(5) 0.6644(3) 0.0340(12) Uani . . 1.000
    C C32 0.02179(8) -0.2078(5) 0.6480(3) 0.0337(12) Uani . . 1.000
    C C33 0.01254(10) -0.3891(5) 0.8368(4) 0.0479(17) Uani . . 1.000
    H H2 0.11664 0.65124 0.83513 0.0612 Uiso . . 1.000
    H H3 0.11965 0.89190 0.70279 0.0762 Uiso . . 1.000
    H H3N 0.0701(8) -0.035(5) 1.148(3) 0.0446 Uiso . . 1.000
    H H4 0.15971 0.91434 0.57520 0.0732 Uiso . . 1.000
    H H5 0.19589 0.68514 0.56533 0.0588 Uiso . . 1.000
    H H7A 0.21521 0.34164 0.55778 0.0555 Uiso . . 1.000
    H H7B 0.22030 0.17314 0.64381 0.0555 Uiso . . 1.000
    H H9 0.24592 0.34200 0.85174 0.0560 Uiso . . 1.000
    H H10 0.29334 0.44458 0.90336 0.0622 Uiso . . 1.000
    H H11 0.32494 0.55774 0.76019 0.0578 Uiso . . 1.000
    H H12 0.30960 0.56374 0.56540 0.0593 Uiso . . 1.000
    H H13 0.26244 0.45759 0.51190 0.0541 Uiso . . 1.000
    H H15A 0.16458 0.08557 1.00236 0.0653 Uiso . . 1.000
    H H15B 0.14299 0.01281 0.90075 0.0653 Uiso . . 1.000
    H H16A 0.12321 -0.05902 1.08589 0.0837 Uiso . . 1.000
    H H16B 0.12364 0.15230 1.12035 0.0837 Uiso . . 1.000
    H H17A 0.08661 -0.00932 0.94905 0.0766 Uiso . . 1.000
    H H17B 0.08860 0.20648 0.96821 0.0766 Uiso . . 1.000
    H H18A 0.05950 0.34834 1.12796 0.1331 Uiso . . 1.000
    H H18B 0.08295 0.26181 1.21710 0.1331 Uiso . . 1.000
    H H18C 0.04846 0.22478 1.23366 0.1331 Uiso . . 1.000
    H H19A 0.03248 0.14682 0.99069 0.1076 Uiso . . 1.000
    H H19B 0.02159 0.03237 1.10070 0.1076 Uiso . . 1.000
    H H19C 0.03785 -0.06890 0.99605 0.1076 Uiso . . 1.000
    H H7N 0.04237 0.01975 0.50338 0.0378 Uiso . . 1.000
    H H20A 0.14087 0.42565 0.52288 0.0529 Uiso . . 1.000
    H H20B 0.14552 0.32694 0.40083 0.0529 Uiso . . 1.000
    H H24A 0.15602 0.67492 0.37270 0.0474 Uiso . . 1.000
    H H24B 0.12927 0.78543 0.31426 0.0474 Uiso . . 1.000
    H H27A 0.27708 0.29376 0.21663 0.0852 Uiso . . 1.000
    H H27B 0.27858 0.46598 0.13134 0.0852 Uiso . . 1.000
    H H27C 0.26590 0.27544 0.08474 0.0852 Uiso . . 1.000
    H H28 0.08607 0.41003 0.63503 0.0418 Uiso . . 1.000
    H H29 0.03622 0.33403 0.63884 0.0385 Uiso . . 1.000
    H H32A 0.00044 -0.22075 0.63099 0.0402 Uiso . . 1.000
    H H32B 0.03281 -0.25736 0.58121 0.0402 Uiso . . 1.000
    H H33 -0.00840 -0.38952 0.83662 0.0575 Uiso . . 1.000
loop_
    _atom_site_aniso_label
    _atom_site_aniso_U_11
    _atom_site_aniso_U_22
    _atom_site_aniso_U_33
    _atom_site_aniso_U_12
    _atom_site_aniso_U_13
    _atom_site_aniso_U_23
    O1 0.058(2) 0.0430(17) 0.065(2) 0.0076(15) 0.0274(16) 0.0174(15)
    N1 0.036(2) 0.044(2) 0.046(2) 0.0012(17) 0.0080(18) 0.0076(17)
    N2 0.031(2) 0.052(2) 0.047(2) 0.0036(18) 0.0123(17) 0.0080(18)
    N3 0.039(2) 0.043(2) 0.0295(19) 0.0030(18) 0.0015(16) 0.0090(17)
    C1 0.030(2) 0.037(2) 0.035(2) -0.0035(19) -0.0037(19) 0.0030(19)
    C2 0.049(3) 0.050(3) 0.054(3) 0.008(2) 0.007(2) 0.009(2)
    C3 0.070(3) 0.064(3) 0.058(3) 0.021(3) 0.005(3) 0.014(3)
    C4 0.082(4) 0.048(3) 0.053(3) 0.003(3) 0.002(3) 0.013(2)
    C5 0.054(3) 0.054(3) 0.039(3) -0.015(3) 0.001(2) 0.010(2)
    C6 0.034(2) 0.040(2) 0.037(2) -0.006(2) -0.004(2) 0.002(2)
    C7 0.042(3) 0.051(3) 0.046(3) -0.002(2) 0.006(2) -0.003(2)
    C8 0.034(2) 0.036(2) 0.036(2) 0.0023(19) 0.005(2) 0.003(2)
    C9 0.049(3) 0.049(3) 0.042(3) -0.007(2) 0.008(2) 0.001(2)
    C10 0.059(3) 0.056(3) 0.041(3) -0.008(3) -0.005(2) -0.002(2)
    C11 0.040(3) 0.042(3) 0.063(3) 0.007(2) -0.003(2) 0.000(2)
    C12 0.041(3) 0.052(3) 0.055(3) 0.004(2) 0.014(2) 0.009(2)
    C13 0.042(3) 0.051(3) 0.042(3) 0.004(2) 0.006(2) 0.004(2)
    C14 0.031(2) 0.047(3) 0.040(3) -0.006(2) 0.006(2) 0.009(2)
    C15 0.042(3) 0.054(3) 0.068(3) 0.005(2) 0.010(2) 0.015(3)
    C16 0.054(3) 0.071(3) 0.085(4) 0.004(3) 0.023(3) 0.042(3)
    C17 0.051(3) 0.082(4) 0.058(3) -0.010(3) 0.006(3) 0.024(3)
    C18 0.128(5) 0.061(4) 0.077(4) 0.019(3) -0.010(4) -0.030(3)
    C19 0.052(3) 0.101(4) 0.062(3) -0.009(3) -0.015(2) 0.006(3)
    S1 0.0374(6) 0.0314(5) 0.0596(7) 0.0060(5) 0.0004(5) 0.0109(5)
    S2 0.0375(6) 0.0565(7) 0.0448(7) -0.0009(6) 0.0007(5) 0.0019(6)
    S3 0.0463(7) 0.0527(7) 0.0380(6) 0.0001(6) 0.0054(5) -0.0031(5)
    O2 0.0384(16) 0.0316(15) 0.0452(17) 0.0089(13) 0.0084(14) 0.0012(13)
    O3 0.067(2) 0.0582(19) 0.0393(17) 0.0184(16) 0.0200(16) 0.0246(15)
    O4 0.0324(15) 0.0485(17) 0.0406(16) -0.0028(13) -0.0041(14) 0.0086(14)
    O5 0.106(3) 0.0393(17) 0.0313(16) -0.0094(17) 0.0191(16) -0.0010(15)
    N4 0.037(2) 0.046(2) 0.039(2) 0.0003(16) 0.0038(16) 0.0039(16)
    N5 0.038(2) 0.047(2) 0.043(2) 0.0016(18) 0.0012(17) 0.0032(18)
    N6 0.0282(18) 0.0253(17) 0.0302(17) -0.0001(14) 0.0004(14) 0.0099(14)
    N7 0.0414(19) 0.0239(17) 0.0293(18) -0.0033(15) 0.0101(15) 0.0011(15)
    N8 0.038(2) 0.0287(16) 0.0308(19) -0.0024(16) 0.0055(16) 0.0022(16)
    N9 0.044(2) 0.080(3) 0.057(3) 0.010(2) 0.000(2) 0.016(2)
    N10 0.074(3) 0.090(3) 0.061(3) 0.028(3) -0.009(2) 0.022(3)
    N11 0.096(3) 0.059(3) 0.044(2) 0.001(3) 0.003(2) 0.020(2)
    C20 0.036(2) 0.043(2) 0.053(3) -0.003(2) 0.000(2) 0.011(2)
    C21 0.031(2) 0.027(2) 0.037(2) -0.0021(18) 0.0007(18) 0.0008(18)
    C22 0.030(2) 0.028(2) 0.030(2) -0.0067(18) 0.0040(17) 0.0024(18)
    C23 0.036(2) 0.028(2) 0.035(2) -0.0032(18) -0.005(2) 0.0028(19)
    C24 0.035(2) 0.034(2) 0.050(3) -0.0034(19) 0.0070(19) 0.004(2)
    C25 0.040(2) 0.035(2) 0.038(2) -0.0023(19) 0.007(2) 0.0035(19)
    C26 0.037(2) 0.041(2) 0.044(3) -0.001(2) 0.003(2) -0.003(2)
    C27 0.044(3) 0.062(3) 0.065(3) 0.006(2) 0.008(2) 0.001(2)
    C28 0.039(2) 0.035(2) 0.030(2) 0.0001(19) 0.0014(19) 0.0055(18)
    C29 0.039(2) 0.029(2) 0.029(2) 0.0000(19) 0.0081(18) 0.0008(18)
    C30 0.029(2) 0.029(2) 0.029(2) 0.0037(19) 0.0095(19) -0.0001(18)
    C31 0.036(2) 0.036(2) 0.030(2) -0.0018(19) 0.0035(19) 0.0063(19)
    C32 0.036(2) 0.033(2) 0.032(2) -0.0091(18) 0.0000(18) 0.0061(18)
    C33 0.055(3) 0.048(3) 0.041(3) -0.007(2) 0.009(2) 0.008(2)
_geom_special_details
;
Bond distances, angles <i>etc</i>. have been calculated using the rounded
fractional coordinates. All su's are estimated from the variances of the
(full) variance-covariance matrix. The cell e.s.d.'s are taken into account in
the estimation of distances, angles and torsion angles
;
loop_
    _geom_bond_atom_site_label_1
    _geom_bond_atom_site_label_2
    _geom_bond_site_symmetry_1
    _geom_bond_site_symmetry_2
    _geom_bond_distance
    _geom_bond_publ_flag
    S1 C20 . . 1.805(4) no
    S1 C28 . . 1.797(4) no
    S2 C24 . . 1.815(4) no
    S2 C25 . . 1.742(4) no
    S3 C26 . . 1.733(4) no
    S3 C25 . . 1.732(4) no
    O1 C15 . . 1.425(5) no
    O1 C14 . . 1.350(5) no
    O2 C23 . . 1.243(5) no
    O3 C23 . . 1.247(4) no
    O4 C30 . . 1.197(4) no
    O5 C31 . . 1.217(4) no
    N1 N2 . . 1.382(5) no
    N1 C14 . . 1.310(5) no
    N2 C7 . . 1.448(5) no
    N2 C6 . . 1.351(5) no
    N3 C17 . . 1.506(5) no
    N3 C18 . . 1.473(6) no
    N3 C19 . . 1.472(5) no
    N3 H3N . . 0.96(4) no
    N4 N5 . . 1.392(4) no
    N4 C25 . . 1.292(5) no
    N5 C26 . . 1.288(5) no
    N6 C28 . . 1.466(4) no
    N6 C30 . . 1.385(4) no
    N6 C22 . . 1.400(4) no
    N7 C31 . . 1.338(4) no
    N7 C29 . . 1.430(5) no
    N8 N9 . . 1.325(5) no
    N8 C33 . . 1.320(5) no
    N8 C32 . . 1.454(5) no
    N9 N10 . . 1.279(6) no
    N10 N11 . . 1.348(7) no
    N11 C33 . . 1.307(6) no
    N7 H7N . . 0.8600 no
    C1 C14 . . 1.406(5) no
    C1 C2 . . 1.396(5) no
    C1 C6 . . 1.393(5) no
    C2 C3 . . 1.351(7) no
    C3 C4 . . 1.397(7) no
    C4 C5 . . 1.368(6) no
    C5 C6 . . 1.399(5) no
    C7 C8 . . 1.501(5) no
    C8 C9 . . 1.384(6) no
    C8 C13 . . 1.380(5) no
    C9 C10 . . 1.374(6) no
    C10 C11 . . 1.368(6) no
    C11 C12 . . 1.365(6) no
    C12 C13 . . 1.378(6) no
    C15 C16 . . 1.489(6) no
    C16 C17 . . 1.461(6) no
    C2 H2 . . 0.9300 no
    C3 H3 . . 0.9300 no
    C4 H4 . . 0.9300 no
    C5 H5 . . 0.9300 no
    C7 H7B . . 0.9700 no
    C7 H7A . . 0.9700 no
    C9 H9 . . 0.9300 no
    C10 H10 . . 0.9300 no
    C11 H11 . . 0.9300 no
    C12 H12 . . 0.9300 no
    C13 H13 . . 0.9300 no
    C15 H15B . . 0.9700 no
    C15 H15A . . 0.9700 no
    C16 H16A . . 0.9700 no
    C16 H16B . . 0.9700 no
    C17 H17A . . 0.9700 no
    C17 H17B . . 0.9700 no
    C18 H18B . . 0.9600 no
    C18 H18A . . 0.9600 no
    C18 H18C . . 0.9600 no
    C19 H19C . . 0.9600 no
    C19 H19B . . 0.9600 no
    C19 H19A . . 0.9600 no
    C20 C21 . . 1.515(5) no
    C21 C24 . . 1.496(5) no
    C21 C22 . . 1.339(5) no
    C22 C23 . . 1.524(5) no
    C26 C27 . . 1.491(6) no
    C28 C29 . . 1.548(5) no
    C29 C30 . . 1.540(5) no
    C31 C32 . . 1.510(5) no
    C20 H20A . . 0.9700 no
    C20 H20B . . 0.9700 no
    C24 H24A . . 0.9700 no
    C24 H24B . . 0.9700 no
    C27 H27A . . 0.9600 no
    C27 H27B . . 0.9600 no
    C27 H27C . . 0.9600 no
    C28 H28 . . 0.9800 no
    C29 H29 . . 0.9800 no
    C32 H32A . . 0.9700 no
    C32 H32B . . 0.9700 no
    C33 H33 . . 0.9300 no
loop_
    _geom_angle_atom_site_label_1
    _geom_angle_atom_site_label_2
    _geom_angle_atom_site_label_3
    _geom_angle_site_symmetry_1
    _geom_angle_site_symmetry_2
    _geom_angle_site_symmetry_3
    _geom_angle
    _geom_angle_publ_flag
    C20 S1 C28 . . . 93.40(17) no
    C24 S2 C25 . . . 100.75(17) no
    C25 S3 C26 . . . 87.07(17) no
    C14 O1 C15 . . . 118.3(3) no
    N2 N1 C14 . . . 103.8(3) no
    C6 N2 C7 . . . 127.5(3) no
    N1 N2 C6 . . . 111.9(3) no
    N1 N2 C7 . . . 120.2(3) no
    C17 N3 C18 . . . 114.0(4) no
    C17 N3 C19 . . . 108.6(3) no
    C18 N3 C19 . . . 108.8(4) no
    C17 N3 H3N . . . 108(2) no
    C18 N3 H3N . . . 111(2) no
    C19 N3 H3N . . . 106(2) no
    N5 N4 C25 . . . 112.2(3) no
    N4 N5 C26 . . . 113.2(3) no
    C22 N6 C30 . . . 133.6(3) no
    C22 N6 C28 . . . 125.4(3) no
    C28 N6 C30 . . . 94.1(3) no
    C29 N7 C31 . . . 120.3(3) no
    N9 N8 C32 . . . 120.7(3) no
    C32 N8 C33 . . . 131.6(3) no
    N9 N8 C33 . . . 107.6(3) no
    N8 N9 N10 . . . 107.5(3) no
    N9 N10 N11 . . . 110.3(4) no
    N10 N11 C33 . . . 105.2(4) no
    C29 N7 H7N . . . 120.00 no
    C31 N7 H7N . . . 120.00 no
    C6 C1 C14 . . . 103.5(3) no
    C2 C1 C6 . . . 120.5(3) no
    C2 C1 C14 . . . 135.8(4) no
    C1 C2 C3 . . . 118.5(4) no
    C2 C3 C4 . . . 120.8(4) no
    C3 C4 C5 . . . 122.3(4) no
    C4 C5 C6 . . . 116.9(4) no
    N2 C6 C1 . . . 107.0(3) no
    C1 C6 C5 . . . 120.9(3) no
    N2 C6 C5 . . . 132.1(3) no
    N2 C7 C8 . . . 114.8(3) no
    C7 C8 C9 . . . 121.4(3) no
    C7 C8 C13 . . . 120.0(3) no
    C9 C8 C13 . . . 118.6(3) no
    C8 C9 C10 . . . 120.8(4) no
    C9 C10 C11 . . . 119.9(4) no
    C10 C11 C12 . . . 120.1(4) no
    C11 C12 C13 . . . 120.4(4) no
    C8 C13 C12 . . . 120.3(3) no
    N1 C14 C1 . . . 113.8(3) no
    O1 C14 N1 . . . 124.2(3) no
    O1 C14 C1 . . . 122.1(3) no
    O1 C15 C16 . . . 107.1(4) no
    C15 C16 C17 . . . 114.2(4) no
    N3 C17 C16 . . . 113.8(4) no
    C1 C2 H2 . . . 121.00 no
    C3 C2 H2 . . . 121.00 no
    C4 C3 H3 . . . 120.00 no
    C2 C3 H3 . . . 120.00 no
    C3 C4 H4 . . . 119.00 no
    C5 C4 H4 . . . 119.00 no
    C6 C5 H5 . . . 122.00 no
    C4 C5 H5 . . . 122.00 no
    N2 C7 H7A . . . 109.00 no
    C8 C7 H7B . . . 109.00 no
    N2 C7 H7B . . . 109.00 no
    C8 C7 H7A . . . 109.00 no
    H7A C7 H7B . . . 108.00 no
    C10 C9 H9 . . . 120.00 no
    C8 C9 H9 . . . 120.00 no
    C9 C10 H10 . . . 120.00 no
    C11 C10 H10 . . . 120.00 no
    C12 C11 H11 . . . 120.00 no
    C10 C11 H11 . . . 120.00 no
    C13 C12 H12 . . . 120.00 no
    C11 C12 H12 . . . 120.00 no
    C8 C13 H13 . . . 120.00 no
    C12 C13 H13 . . . 120.00 no
    O1 C15 H15B . . . 110.00 no
    C16 C15 H15A . . . 110.00 no
    O1 C15 H15A . . . 110.00 no
    H15A C15 H15B . . . 109.00 no
    C16 C15 H15B . . . 110.00 no
    C15 C16 H16A . . . 109.00 no
    C15 C16 H16B . . . 109.00 no
    C17 C16 H16B . . . 109.00 no
    H16A C16 H16B . . . 108.00 no
    C17 C16 H16A . . . 109.00 no
    C16 C17 H17A . . . 109.00 no
    C16 C17 H17B . . . 109.00 no
    H17A C17 H17B . . . 108.00 no
    N3 C17 H17B . . . 109.00 no
    N3 C17 H17A . . . 109.00 no
    N3 C18 H18B . . . 109.00 no
    N3 C18 H18A . . . 110.00 no
    H18A C18 H18C . . . 109.00 no
    N3 C18 H18C . . . 109.00 no
    H18A C18 H18B . . . 109.00 no
    H18B C18 H18C . . . 109.00 no
    N3 C19 H19B . . . 109.00 no
    N3 C19 H19C . . . 109.00 no
    H19A C19 H19C . . . 109.00 no
    H19B C19 H19C . . . 109.00 no
    H19A C19 H19B . . . 109.00 no
    N3 C19 H19A . . . 109.00 no
    S1 C20 C21 . . . 116.6(3) no
    C22 C21 C24 . . . 122.5(3) no
    C20 C21 C22 . . . 124.2(3) no
    C20 C21 C24 . . . 113.3(3) no
    N6 C22 C23 . . . 115.8(3) no
    N6 C22 C21 . . . 119.1(3) no
    C21 C22 C23 . . . 125.1(3) no
    O2 C23 C22 . . . 117.7(3) no
    O2 C23 O3 . . . 126.5(3) no
    O3 C23 C22 . . . 115.8(3) no
    S2 C24 C21 . . . 112.5(2) no
    S2 C25 N4 . . . 126.6(3) no
    S2 C25 S3 . . . 119.5(2) no
    S3 C25 N4 . . . 114.0(3) no
    S3 C26 C27 . . . 122.4(3) no
    S3 C26 N5 . . . 113.6(3) no
    N5 C26 C27 . . . 124.0(4) no
    N6 C28 C29 . . . 87.8(2) no
    S1 C28 C29 . . . 116.3(2) no
    S1 C28 N6 . . . 109.8(2) no
    N7 C29 C28 . . . 121.0(3) no
    N7 C29 C30 . . . 119.8(3) no
    C28 C29 C30 . . . 85.1(3) no
    O4 C30 N6 . . . 132.0(3) no
    N6 C30 C29 . . . 91.0(3) no
    O4 C30 C29 . . . 137.0(3) no
    O5 C31 C32 . . . 120.9(3) no
    O5 C31 N7 . . . 123.9(3) no
    N7 C31 C32 . . . 115.2(3) no
    N8 C32 C31 . . . 110.4(3) no
    N8 C33 N11 . . . 109.4(4) no
    S1 C20 H20A . . . 108.00 no
    S1 C20 H20B . . . 108.00 no
    C21 C20 H20A . . . 108.00 no
    C21 C20 H20B . . . 108.00 no
    H20A C20 H20B . . . 107.00 no
    S2 C24 H24A . . . 109.00 no
    S2 C24 H24B . . . 109.00 no
    C21 C24 H24A . . . 109.00 no
    C21 C24 H24B . . . 109.00 no
    H24A C24 H24B . . . 108.00 no
    C26 C27 H27A . . . 109.00 no
    C26 C27 H27B . . . 109.00 no
    C26 C27 H27C . . . 110.00 no
    H27A C27 H27B . . . 109.00 no
    H27A C27 H27C . . . 109.00 no
    H27B C27 H27C . . . 109.00 no
    S1 C28 H28 . . . 113.00 no
    N6 C28 H28 . . . 113.00 no
    C29 C28 H28 . . . 113.00 no
    N7 C29 H29 . . . 110.00 no
    C28 C29 H29 . . . 110.00 no
    C30 C29 H29 . . . 110.00 no
    N8 C32 H32A . . . 110.00 no
    N8 C32 H32B . . . 110.00 no
    C31 C32 H32A . . . 110.00 no
    C31 C32 H32B . . . 110.00 no
    H32A C32 H32B . . . 108.00 no
    N8 C33 H33 . . . 125.00 no
    N11 C33 H33 . . . 125.00 no
loop_
    _geom_torsion_atom_site_label_1
    _geom_torsion_atom_site_label_2
    _geom_torsion_atom_site_label_3
    _geom_torsion_atom_site_label_4
    _geom_torsion_site_symmetry_1
    _geom_torsion_site_symmetry_2
    _geom_torsion_site_symmetry_3
    _geom_torsion_site_symmetry_4
    _geom_torsion
    _geom_torsion_publ_flag
    C20 S1 C28 C29 . . . . 155.3(3) no
    C20 S1 C28 N6 . . . . 57.8(3) no
    C28 S1 C20 C21 . . . . -47.1(3) no
    C24 S2 C25 N4 . . . . 12.6(4) no
    C24 S2 C25 S3 . . . . -167.0(2) no
    C25 S2 C24 C21 . . . . -111.3(3) no
    C25 S3 C26 C27 . . . . -179.3(3) no
    C26 S3 C25 N4 . . . . -0.1(3) no
    C25 S3 C26 N5 . . . . -0.4(3) no
    C26 S3 C25 S2 . . . . 179.6(2) no
    C14 O1 C15 C16 . . . . -176.1(3) no
    C15 O1 C14 C1 . . . . 171.1(3) no
    C15 O1 C14 N1 . . . . -8.4(5) no
    N2 N1 C14 C1 . . . . 1.4(4) no
    C14 N1 N2 C7 . . . . -175.3(3) no
    N2 N1 C14 O1 . . . . -179.0(3) no
    C14 N1 N2 C6 . . . . -1.9(4) no
    N1 N2 C6 C5 . . . . -177.3(4) no
    C7 N2 C6 C5 . . . . -4.6(7) no
    N1 N2 C7 C8 . . . . -102.2(4) no
    C6 N2 C7 C8 . . . . 85.6(5) no
    C7 N2 C6 C1 . . . . 174.5(3) no
    N1 N2 C6 C1 . . . . 1.7(4) no
    C19 N3 C17 C16 . . . . -164.0(4) no
    C18 N3 C17 C16 . . . . 74.5(5) no
    C25 N4 N5 C26 . . . . -0.7(4) no
    N5 N4 C25 S3 . . . . 0.4(4) no
    N5 N4 C25 S2 . . . . -179.2(3) no
    N4 N5 C26 S3 . . . . 0.6(4) no
    N4 N5 C26 C27 . . . . 179.6(3) no
    C30 N6 C22 C21 . . . . -133.6(4) no
    C30 N6 C22 C23 . . . . 49.7(5) no
    C28 N6 C22 C23 . . . . -167.3(3) no
    C30 N6 C28 C29 . . . . -11.3(3) no
    C22 N6 C28 S1 . . . . -48.2(4) no
    C22 N6 C28 C29 . . . . -165.4(3) no
    C22 N6 C30 O4 . . . . -16.5(7) no
    C28 N6 C22 C21 . . . . 9.4(5) no
    C30 N6 C28 S1 . . . . 106.0(2) no
    C22 N6 C30 C29 . . . . 161.9(4) no
    C28 N6 C30 O4 . . . . -167.1(4) no
    C28 N6 C30 C29 . . . . 11.3(3) no
    C29 N7 C31 O5 . . . . -1.4(5) no
    C31 N7 C29 C30 . . . . -145.3(3) no
    C29 N7 C31 C32 . . . . 176.6(3) no
    C31 N7 C29 C28 . . . . 111.5(4) no
    N9 N8 C32 C31 . . . . -69.8(4) no
    N9 N8 C33 N11 . . . . -0.1(4) no
    C32 N8 C33 N11 . . . . -177.9(3) no
    C33 N8 N9 N10 . . . . 0.0(4) no
    C32 N8 N9 N10 . . . . 178.1(4) no
    C33 N8 C32 C31 . . . . 107.8(4) no
    N8 N9 N10 N11 . . . . 0.1(5) no
    N9 N10 N11 C33 . . . . -0.1(5) no
    N10 N11 C33 N8 . . . . 0.2(5) no
    C2 C1 C6 N2 . . . . -176.6(3) no
    C2 C1 C6 C5 . . . . 2.6(6) no
    C14 C1 C2 C3 . . . . -175.0(4) no
    C14 C1 C6 C5 . . . . 178.4(3) no
    C2 C1 C14 O1 . . . . -5.2(7) no
    C14 C1 C6 N2 . . . . -0.8(4) no
    C6 C1 C2 C3 . . . . -0.9(6) no
    C6 C1 C14 N1 . . . . -0.5(4) no
    C2 C1 C14 N1 . . . . 174.4(4) no
    C6 C1 C14 O1 . . . . 179.9(3) no
    C1 C2 C3 C4 . . . . -1.7(7) no
    C2 C3 C4 C5 . . . . 2.7(7) no
    C3 C4 C5 C6 . . . . -1.0(6) no
    C4 C5 C6 C1 . . . . -1.6(6) no
    C4 C5 C6 N2 . . . . 177.3(4) no
    N2 C7 C8 C9 . . . . 48.2(5) no
    N2 C7 C8 C13 . . . . -134.6(4) no
    C7 C8 C13 C12 . . . . -176.7(4) no
    C9 C8 C13 C12 . . . . 0.6(6) no
    C13 C8 C9 C10 . . . . -1.1(6) no
    C7 C8 C9 C10 . . . . 176.1(4) no
    C8 C9 C10 C11 . . . . 1.1(6) no
    C9 C10 C11 C12 . . . . -0.5(7) no
    C10 C11 C12 C13 . . . . 0.0(7) no
    C11 C12 C13 C8 . . . . 0.0(6) no
    O1 C15 C16 C17 . . . . 59.5(5) no
    C15 C16 C17 N3 . . . . -173.0(4) no
    S1 C20 C21 C22 . . . . 19.2(5) no
    S1 C20 C21 C24 . . . . -163.3(2) no
    C20 C21 C22 N6 . . . . 6.9(5) no
    C20 C21 C22 C23 . . . . -176.7(3) no
    C20 C21 C24 S2 . . . . 81.3(3) no
    C22 C21 C24 S2 . . . . -101.2(4) no
    C24 C21 C22 N6 . . . . -170.3(3) no
    C24 C21 C22 C23 . . . . 6.0(6) no
    N6 C22 C23 O2 . . . . 32.8(5) no
    C21 C22 C23 O3 . . . . 37.0(5) no
    N6 C22 C23 O3 . . . . -146.5(3) no
    C21 C22 C23 O2 . . . . -143.7(4) no
    S1 C28 C29 N7 . . . . 21.1(4) no
    S1 C28 C29 C30 . . . . -100.9(3) no
    N6 C28 C29 N7 . . . . 132.1(3) no
    N6 C28 C29 C30 . . . . 10.1(2) no
    N7 C29 C30 O4 . . . . 44.4(6) no
    N7 C29 C30 N6 . . . . -133.9(3) no
    C28 C29 C30 O4 . . . . 167.5(5) no
    C28 C29 C30 N6 . . . . -10.7(3) no
    O5 C31 C32 N8 . . . . -38.1(5) no
    N7 C31 C32 N8 . . . . 143.9(3) no
loop_
    _geom_hbond_atom_site_label_D
    _geom_hbond_atom_site_label_H
    _geom_hbond_atom_site_label_A
    _geom_hbond_site_symmetry_A
    _geom_hbond_distance_DH
    _geom_hbond_distance_HA
    _geom_hbond_distance_DA
    _geom_hbond_angle_DHA
    _geom_hbond_publ_flag
    N3 H3N O3 1_546 0.96(4) 1.70(4) 2.660(4) 174(3) yes
    N7 H7N O2 1_545 0.8600 2.0200 2.868(3) 167.00 yes
    C18 H18C O4 1_556 0.9600 2.5200 3.303(5) 139.00 yes
    C24 H24A N4 . 0.9700 2.4100 2.961(5) 116.00 yes
    C24 H24B O3 . 0.9700 2.3800 2.882(4) 112.00 yes
    C32 H32A O2 2_546 0.9700 2.2800 3.218(4) 164.00 yes
    C32 H32B O2 1_545 0.9700 2.5000 3.318(4) 142.00 yes
    C19 H19B CgA . 0.96 2.91 3.869(6) 174 yes
    C20 H20B CgD . 0.97 2.72 3.642(4) 158 yes
    C29 H29 CgA 1_545 0.98 2.99 3.861(4) 149 yes
