# Supplementary material for: Mutual prodrug of cephazolin and benzydamin: 3-[(1-benzyl-1H-indazol-3-yl)­oxy]-N,N-dimethyl­propan-1-aminium 3-{[(5-methyl-1,3,4-thia­diazol-2-yl)sulfan­yl]meth­yl}-8-oxo-7-[(1H-tetra­zol-1-yl)acetamido]-5-thia-1-aza­bicyclo­[4.2.0]octane-2-carboxyl­ate (benzydaminium cephazolinate)
Source: Acta Crystallogr Sect E Struct Rep Online. 2009 Nov 21;65(Pt 12):o3132–3. doi: 10.1107/S1600536809047941 (PMC2971840; doi:10.1107/S1600536809047941)
Supplement: Supplementary file 2 [file e-65-o3132-Isup2.hkl]

#
# h,k,l, Fc-squared, Fo-squared, sigma(Fo-squared) and status flag
#
data_I
_shelx_title ' BETTER in C2'
_shelx_refln_list_code          4
_shelx_F_calc_maximum      331.75
_exptl_crystal_F_000      1600.00
_reflns_d_resolution_high  0.8108
 
loop_
 _symmetry_equiv_pos_as_xyz
 'x, y, z'
 '-x, y, -z'
 'x+1/2, y+1/2, z'
 '-x+1/2, y+1/2, -z'
 
_cell_length_a    44.4091
_cell_length_b     7.1777
_cell_length_c    11.2683
_cell_angle_alpha  90.000
_cell_angle_beta   90.587
_cell_angle_gamma  90.000
 
_shelx_F_squared_multiplier     1.000
 
loop_
 _refln_index_h
 _refln_index_k
 _refln_index_l
 _refln_F_squared_calc
 _refln_F_squared_meas
 _refln_F_squared_sigma
 _refln_observed_status
   6  -8   0      267.06      361.21    108.03 o
   8  -8   0      477.72      464.06     77.02 o
  10  -8   0       75.65       84.65     98.94 o
  12  -8   0      339.55      476.45    105.65 o
  14  -8   0      215.51      291.26    105.26 o
  16  -8   0      958.24      767.84    138.64 o
  18  -8   0      393.01      397.38     85.66 o
  20  -8   0       88.76       15.04     72.14 o
  22  -8   0       98.30       92.57     87.34 o
   5  -7   0      534.04      597.66     65.30 o
   7  -7   0      923.52      865.61     90.32 o
   9  -7   0      989.28      997.36     85.48 o
  11  -7   0     1187.34     1291.03    128.03 o
  13  -7   0      341.29      369.75     84.43 o
  15  -7   0      102.94       89.54     81.43 o
  17  -7   0      213.79      173.16     55.10 o
  19  -7   0      507.90      428.12     65.00 o
  21  -7   0      335.62      279.39     61.01 o
  23  -7   0      225.19      173.69     68.03 o
  25  -7   0       30.33       61.76     81.28 o
  27  -7   0       24.74       39.22     76.92 o
  29  -7   0      240.38      198.62     83.97 o
  31  -7   0      241.81      300.17     97.72 o
  33  -7   0      292.29      230.69    120.12 o
   0  -6   0      512.77      351.81    138.98 o
   2  -6   0      402.40      475.64     98.39 o
   4  -6   0     1086.80     1038.54     76.45 o
   6  -6   0      215.48      276.43     49.80 o
   8  -6   0      295.91      294.24     42.22 o
  10  -6   0      392.60      439.69     49.55 o
  12  -6   0      219.19      196.63     44.78 o
  14  -6   0     3598.75     3628.31    118.78 o
  16  -6   0      151.06      125.54     41.96 o
  18  -6   0      251.27      294.14     60.61 o
  20  -6   0      201.34      131.77     54.86 o
  22  -6   0      295.39      307.11     62.07 o
  24  -6   0      367.15      304.43     70.20 o
  26  -6   0      485.05      418.20     80.86 o
  28  -6   0      264.33      220.88     78.94 o
  30  -6   0      310.62      225.19     84.89 o
  32  -6   0      135.22      133.72     88.28 o
  34  -6   0      301.90      387.58    106.64 o
  36  -6   0      470.42      352.77    110.88 o
  38  -6   0      582.52      688.18    126.07 o
  40  -6   0       87.79       87.41    109.01 o
   1  -5   0      670.69      694.84     95.38 o
   3  -5   0      418.06      408.70     43.46 o
   5  -5   0     2455.10     2438.20     83.77 o
   7  -5   0      866.96      843.35     48.67 o
   9  -5   0     1983.02     2021.58     67.75 o
  11  -5   0     1024.47     1116.10     48.96 o
  13  -5   0     1325.67     1345.89     68.47 o
  15  -5   0      684.08      721.20     45.86 o
  17  -5   0      378.46      421.84     52.34 o
  19  -5   0      579.67      511.81     52.34 o
  21  -5   0      178.18       99.39     45.85 o
  23  -5   0      482.28      414.06     71.83 o
  25  -5   0       92.88      118.89     70.67 o
  27  -5   0     1491.47     1430.01     96.20 o
  29  -5   0      448.04      335.71     80.67 o
  31  -5   0      105.89       97.74     80.14 o
  33  -5   0      772.02      609.23    107.92 o
  35  -5   0       14.21       22.60     84.76 o
  37  -5   0      310.34      434.36    109.15 o
  39  -5   0      197.13      380.81    112.06 o
  41  -5   0      421.21      355.84    115.51 o
  43  -5   0      718.26      590.08    134.49 o
  45  -5   0       33.39       18.82    118.77 o
   0  -4   0     3446.60     3930.88    265.00 o
   2  -4   0     4510.64     4609.71    122.67 o
   4  -4   0     2625.35     2813.72    124.67 o
   6  -4   0     3614.57     3742.41    108.21 o
   8  -4   0     6715.51     6623.33    115.64 o
  10  -4   0    10168.51    10263.21    180.35 o
  12  -4   0      845.62      859.79     52.68 o
  14  -4   0      728.73      759.05     48.23 o
  16  -4   0      197.55      195.10     34.51 o
  18  -4   0     1218.49     1324.88     63.18 o
  20  -4   0      425.49      468.99     47.41 o
  22  -4   0     1305.55     1314.21     66.71 o
  24  -4   0      288.63      192.13     48.91 o
  26  -4   0     1446.70     1375.94     84.99 o
  28  -4   0     1161.04     1152.98     97.49 o
  30  -4   0     2937.54     2903.50    140.19 o
  32  -4   0      375.29      340.45     83.10 o
  34  -4   0      345.82      371.90     94.49 o
  36  -4   0      162.59      125.15     90.42 o
  38  -4   0     1631.35     1948.86    156.69 o
  40  -4   0      222.61      190.22    104.21 o
  42  -4   0      425.22      288.62    113.04 o
  44  -4   0      351.05      268.16    125.77 o
  46  -4   0       56.15       48.09    120.22 o
  48  -4   0      190.10       97.92    131.61 o
   1  -3   0     3369.28     3453.16     98.66 o
   3  -3   0     4790.53     5185.52    142.44 o
   5  -3   0     4545.03     4362.59     94.41 o
   7  -3   0     3554.17     3373.35     78.50 o
   9  -3   0      518.62      514.55     44.89 o
  11  -3   0     1242.97     1318.48     44.89 o
  13  -3   0     1069.24     1104.47     46.02 o
  15  -3   0     1475.20     1552.20     53.26 o
  17  -3   0     3942.90     3961.97     86.53 o
  19  -3   0     7160.46     7350.94    131.26 o
  21  -3   0     3990.18     4007.31    100.22 o
  23  -3   0     2114.52     2161.64     78.88 o
  25  -3   0     2472.78     2523.76     89.07 o
  27  -3   0     1403.01     1448.11     82.32 o
  29  -3   0      370.04      246.98     59.43 o
  31  -3   0     2493.76     2214.23    119.96 o
  33  -3   0      292.90      290.98     86.36 o
  35  -3   0      271.25      395.21     97.04 o
  37  -3   0      367.81      266.81     96.98 o
  39  -3   0      809.73      691.43    118.70 o
  41  -3   0       21.56      -88.53     88.53 o
  43  -3   0      521.22      498.97    131.58 o
  45  -3   0      111.23       29.87    110.19 o
  47  -3   0      229.11      231.27    118.64 o
  49  -3   0       56.38      188.90    145.40 o
  51  -3   0      387.04      372.43    164.44 o
   0  -2   0    17305.45    16714.33    532.06 o
   2  -2   0    44487.30    43393.33    782.68 o
   4  -2   0    41443.57    40872.31    586.55 o
   6  -2   0     7699.13     7621.69    113.71 o
   8  -2   0     1281.47     1199.28     34.83 o
  10  -2   0     1686.55     1746.59     43.12 o
  12  -2   0     4756.37     4849.04     87.15 o
  14  -2   0     1055.98     1052.97     42.15 o
  16  -2   0     1388.63     1298.74     49.81 o
  18  -2   0     2372.21     2305.70     63.90 o
  20  -2   0      490.31      454.04     50.39 o
  22  -2   0     3765.54     4111.09     97.39 o
  24  -2   0     4313.20     4415.37    111.38 o
  26  -2   0      831.22      925.55     64.82 o
  28  -2   0     3498.94     3435.65    108.12 o
  30  -2   0       82.57       18.33     59.14 o
  32  -2   0      690.32      596.24     78.39 o
  34  -2   0     6002.77     6060.55    230.75 o
  36  -2   0     1621.94     1533.72    185.52 o
  38  -2   0     2734.45     2513.60    167.67 o
  40  -2   0        5.85      169.78     96.75 o
  42  -2   0      285.29      108.84     99.53 o
  44  -2   0      500.64      429.21    119.91 o
  46  -2   0       46.00       78.96    108.63 o
  48  -2   0       78.76      -92.13    121.56 o
  50  -2   0      171.00      145.87    142.12 o
  52  -2   0      555.95      697.69    178.54 o
   1  -1   0     8948.02     8772.70    173.31 o
   3  -1   0    22006.80    21246.58    276.37 o
   5  -1   0     4908.76     4849.65     73.08 o
   7  -1   0     5092.63     4659.05     71.87 o
   9  -1   0     5568.58     5360.56     82.16 o
  11  -1   0     1057.63     1082.48     39.53 o
  13  -1   0    11313.06    11518.58    157.61 o
  15  -1   0    11032.21    11206.93    156.51 o
  17  -1   0     1267.83     1314.68     50.05 o
  19  -1   0     2707.87     2865.89     74.70 o
  21  -1   0       89.68      164.88     34.50 o
  23  -1   0      820.69      790.90     55.10 o
  25  -1   0      602.24      571.65     54.13 o
  27  -1   0     1331.80     1476.99     78.90 o
  29  -1   0     1027.65     1058.90     74.98 o
  31  -1   0     1422.48     1376.42     85.72 o
  33  -1   0     1247.81     1316.95     93.92 o
  35  -1   0      748.72      750.25     98.26 o
  37  -1   0      460.87      523.33     96.12 o
  39  -1   0      280.44      200.89     89.47 o
  41  -1   0      190.74      -11.82     91.42 o
  43  -1   0       25.39      102.88    101.58 o
  45  -1   0       83.63       31.73    115.43 o
  47  -1   0      277.09      278.12    142.67 o
  49  -1   0      443.50      356.37    145.80 o
  51  -1   0       10.98       39.31    153.77 o
  53  -1   0      241.46      166.27    158.70 o
   6   0   0       10.37      -11.64     11.64 o
   8   0   0     6922.53     7074.87     97.42 o
  10   0   0    19559.37    18309.90    227.14 o
  12   0   0    23267.46    23187.42    286.08 o
  14   0   0     1743.73     1473.47     48.17 o
  16   0   0     1981.45     1903.67     55.81 o
  18   0   0    19695.14    20605.15    281.67 o
  20   0   0       10.20      -18.17     36.33 o
  22   0   0     1366.50     1444.96     67.35 o
  24   0   0     5706.79     5806.97    133.23 o
  26   0   0      362.96      358.51     60.63 o
  28   0   0     1101.54     1032.66     84.21 o
  30   0   0        0.04       46.46     56.58 o
  32   0   0     1056.06     1035.77     87.46 o
  34   0   0      969.55      907.66     89.89 o
  36   0   0      276.74      217.64     85.31 o
  38   0   0      371.53      386.71     85.86 o
  40   0   0        3.89       77.22     92.75 o
  42   0   0      326.43      407.62    115.64 o
  44   0   0      194.35       56.96     99.01 o
  46   0   0       96.57      183.47    112.59 o
  48   0   0      405.02      482.78    150.57 o
  50   0   0       62.65      168.99    135.13 o
  52   0   0       94.89      -57.32    185.40 o
  54   0   0       30.66      -70.24    212.83 o
   1   1   0     9037.47     8651.17    295.12 o
   3   1   0    21932.49    20987.31    379.32 o
   5   1   0     4852.36     4775.19     87.87 o
   7   1   0     5056.27     4674.03     75.93 o
   9   1   0     5450.96     5359.59     86.40 o
  11   1   0     1128.40     1138.91     42.47 o
  13   1   0    11311.15    11381.70    189.24 o
  15   1   0    10998.23    10682.67    284.25 o
  17   1   0     1184.47     1234.48     79.37 o
  19   1   0     2645.40     2679.02     96.38 o
  21   1   0       86.52       69.21     59.32 o
  23   1   0      838.61      852.42     63.40 o
  25   1   0      616.36      604.41     56.69 o
  27   1   0     1333.80     1431.73     76.37 o
  29   1   0      983.10     1006.52     78.75 o
  31   1   0     1436.92     1324.20     87.70 o
  33   1   0     1271.83     1215.92     93.58 o
  35   1   0      763.25      828.62     87.62 o
  37   1   0      435.71      404.28     79.80 o
  39   1   0      297.20      494.30     89.37 o
  41   1   0      205.38      267.97    101.90 o
  43   1   0       28.11      -61.34    100.06 o
  45   1   0       90.42      -76.55    105.20 o
  47   1   0      270.36      181.15    128.67 o
  49   1   0      438.18      564.01    145.14 o
  51   1   0        9.33       36.90    162.60 o
  53   1   0      243.08      267.76    178.49 o
   0   2   0    17121.25    16490.69    791.76 o
   2   2   0    44231.10    40595.13   1326.29 o
   4   2   0    41570.80    40294.26    744.43 o
   6   2   0     7818.07     7717.04    146.04 o
   8   2   0     1350.99     1288.51     46.94 o
  10   2   0     1707.49     1778.20     73.00 o
  12   2   0     4832.59     4862.31    130.09 o
  14   2   0      975.26      973.01     48.13 o
  16   2   0     1362.32     1273.49     61.60 o
  18   2   0     2380.85     2273.94    100.77 o
  20   2   0      475.76      509.37     59.69 o
  22   2   0     3782.82     3893.14    106.80 o
  24   2   0     4265.26     4261.16    135.62 o
  26   2   0      802.73      922.06     76.27 o
  28   2   0     3520.76     3399.86    123.18 o
  30   2   0       89.86       63.94     56.33 o
  32   2   0      695.14      726.31     78.94 o
  34   2   0     6104.41     6113.08    197.15 o
  36   2   0     1626.12     1751.72    143.15 o
  38   2   0     2745.57     2716.32    138.91 o
  40   2   0        4.67      -13.63     81.00 o
  42   2   0      273.93      298.22     99.09 o
  44   2   0      499.78      450.56    125.58 o
  46   2   0       46.85     -109.45    214.78 o
  48   2   0       74.41      -62.90    149.39 o
  50   2   0      170.90       10.32    150.91 o
  52   2   0      555.84      298.02    296.90 o
   1   3   0     3271.47     3132.87    201.76 o
   3   3   0     4867.38     5047.10    249.40 o
   5   3   0     4488.31     4418.03    233.57 o
   7   3   0     3574.61     3497.27     95.60 o
   9   3   0      521.85      472.71     74.92 o
  11   3   0     1259.69     1341.50     62.41 o
  13   3   0     1032.98     1125.58    120.55 o
  15   3   0     1441.77     1632.11     78.85 o
  17   3   0     3897.35     3951.94    133.66 o
  19   3   0     7272.99     7251.60    247.16 o
  21   3   0     3983.46     3740.32    148.84 o
  23   3   0     2049.57     1974.48     99.87 o
  25   3   0     2492.02     2448.16    113.12 o
  27   3   0     1410.19     1715.81    113.37 o
  29   3   0      344.61      387.32     84.76 o
  31   3   0     2515.02     2643.06    144.12 o
  33   3   0      284.07      249.06     81.06 o
  35   3   0      270.26      270.59     89.40 o
  37   3   0      369.83      238.32    104.68 o
  39   3   0      811.79      903.24    187.84 o
  41   3   0       24.54       16.12    119.04 o
  43   3   0      537.61      584.10    164.12 o
   0   4   0     3505.64     3620.41    338.85 o
   2   4   0     4495.63     4168.27    259.61 o
   4   4   0     2619.13     2857.54    542.12 o
   6   4   0     3570.58     3175.75    221.81 o
   8   4   0     6745.02     6678.18    330.72 o
  10   4   0    10294.81    10165.92    378.15 o
  12   4   0      870.25      962.38     73.67 o
  14   4   0      721.82      748.62     95.42 o
  16   4   0      197.86      257.61     50.26 o
  18   4   0     1220.34     1307.30     88.20 o
  20   4   0      417.39      380.31     70.82 o
  22   4   0     1328.50     1488.67    147.31 o
  24   4   0      278.60      286.76     72.57 o
  26   4   0     1420.87     1394.52    102.81 o
  28   4   0     1176.18     1152.80    150.40 o
  30   4   0     2941.25     2935.88    180.14 o
  32   4   0      369.66      591.60    179.84 o
  34   4   0      335.29      372.04    105.40 o
  36   4   0      163.26      292.18    146.66 o
  38   4   0     1631.83     1760.38    299.97 o
  40   4   0      213.10      -30.95    179.98 o
  42   4   0      417.18      897.56    250.25 o
  44   4   0      359.97      428.67    225.12 o
   1   5   0      700.20      625.54    162.21 o
   3   5   0      396.85      431.27    298.01 o
   5   5   0     2428.81     2454.63    268.35 o
   7   5   0      869.97      843.79    244.78 o
   9   5   0     1946.60     2032.97    313.93 o
  11   5   0     1013.43      712.44    234.72 o
  13   5   0     1334.89     1038.89    264.67 o
  15   5   0      682.96      680.99    125.52 o
  17   5   0      375.21      458.05     69.08 o
  19   5   0      567.86      742.76     84.09 o
  21   5   0      197.70      115.82     92.71 o
  23   5   0      483.49      575.26    116.29 o
  25   5   0       99.40       85.41     98.71 o
  27   5   0     1433.83     1444.77    291.37 o
  29   5   0      468.70      667.42    248.47 o
  31   5   0      103.14      476.38    242.77 o
  33   5   0      778.48      861.14    270.92 o
  35   5   0       14.91      -63.12    206.57 o
  37   5   0      304.93      209.59    248.47 o
  39   5   0      193.50      201.99    237.52 o
  41   5   0      416.63      485.42    254.95 o
  43   5   0      716.01      835.56    280.53 o
   0   6   0      509.84     1028.50    301.64 o
   2   6   0      423.47      214.05    298.07 o
   4   6   0     1060.04      981.78    204.46 o
   6   6   0      222.96      198.42    251.82 o
   8   6   0      312.65      302.99    248.35 o
  10   6   0      395.49      360.30    259.64 o
  12   6   0      227.87      369.79    252.38 o
  14   6   0     3659.91     3746.09    428.78 o
  16   6   0      156.05      290.92    239.30 o
  18   6   0      239.83      655.24    271.48 o
  20   6   0      194.24      227.24    249.14 o
  22   6   0      294.53      198.08    228.13 o
  24   6   0      354.08      124.79    233.61 o
  26   6   0      483.02      403.87    253.05 o
  28   6   0      268.14      432.69    266.68 o
  30   6   0      314.42      305.11    244.33 o
  32   6   0      136.17      380.97    257.85 o
  34   6   0      292.47      209.70    257.96 o
  36   6   0      461.82      166.80    256.17 o
  38   6   0      580.63      800.81    307.34 o
  40   6   0       84.97     -166.35    251.26 o
   1   7   0      567.19      412.53    210.76 o
   3   7   0        3.39      -41.34    257.96 o
   5   7   0      525.31      873.54    336.17 o
   7   7   0      913.99     1638.82    369.35 o
   9   7   0      967.09     1115.30    342.76 o
  11   7   0     1174.22     1148.60    327.34 o
  13   7   0      361.86      868.40    336.50 o
  15   7   0      111.21       66.59    265.78 o
  17   7   0      216.11      431.91    300.64 o
  19   7   0      502.82      305.89    288.91 o
  21   7   0      334.88      184.79    284.10 o
  23   7   0      224.81      100.44    242.54 o
  25   7   0       31.12      -32.73    254.28 o
  27   7   0       24.62      -93.40    262.43 o
  29   7   0      241.20      121.44    277.85 o
  31   7   0      236.49      105.80    291.48 o
  33   7   0      285.45      -34.63    267.79 o
   4   8   0      110.51       53.07    299.41 o
   6   8   0      269.86     -195.06    278.85 o
   8   8   0      471.77      433.47    335.38 o
  10   8   0       79.84       32.96    291.37 o
  12   8   0      330.10      812.65    372.48 o
  14   8   0      214.48     -118.42    309.80 o
  16   8   0      959.96     1533.25    414.48 o
  18   8   0      393.26      -92.06    309.80 o
  20   8   0       87.27     -242.99    300.75 o
  22   8   0      103.41      707.19    349.01 o
 -22  -8   1       24.11      -18.51     83.54 o
 -20  -8   1       69.66       38.46     54.42 o
 -18  -8   1      602.56      613.79     81.05 o
 -16  -8   1       20.48       32.78     64.12 o
 -14  -8   1      646.90      651.51     80.99 o
 -12  -8   1      527.57      374.60    102.96 o
 -10  -8   1       40.99      113.52     74.15 o
  -8  -8   1      197.22      147.18     69.71 o
  -6  -8   1      197.95       72.53     94.90 o
   4  -8   1      316.33      242.99    130.49 o
   6  -8   1      239.00      171.89    102.54 o
   8  -8   1       88.85       -4.62     68.81 o
  10  -8   1      243.50      253.78    151.14 o
  12  -8   1        3.71       10.48     88.58 o
  14  -8   1      383.37      568.69    122.75 o
  16  -8   1       97.94       89.29     80.96 o
  18  -8   1       73.27      113.94     78.06 o
  20  -8   1       40.59       69.89     57.60 o
  22  -8   1      234.61      227.89     71.06 o
 -33  -7   1      227.46      401.62    105.70 o
 -31  -7   1      168.34      159.67     91.23 o
 -29  -7   1      398.46      404.57     89.61 o
 -27  -7   1      739.78      731.75    108.29 o
 -25  -7   1      141.82      130.47     73.54 o
 -23  -7   1      229.19      201.86     69.71 o
 -21  -7   1      317.12      371.42     65.01 o
 -19  -7   1      216.25      154.57     66.29 o
 -17  -7   1      192.20      131.37     52.68 o
 -15  -7   1      332.55      306.04     49.78 o
 -13  -7   1       15.10      -59.55     75.39 o
 -11  -7   1      452.16      450.72     79.66 o
  -9  -7   1      785.34      670.36    141.61 o
  -7  -7   1      417.92      261.67    123.97 o
  -5  -7   1      846.44      806.20     83.37 o
  -3  -7   1      227.17      131.27    121.22 o
   3  -7   1      372.17      387.56     72.84 o
   5  -7   1      483.82      413.95     67.63 o
   7  -7   1       27.13        3.06     55.77 o
   9  -7   1       27.34      -21.49     60.38 o
  11  -7   1      244.23      297.79     92.67 o
  13  -7   1      494.67      385.02     82.02 o
  15  -7   1      166.09      110.84     53.50 o
  17  -7   1      182.47      207.52     54.01 o
  19  -7   1      152.46      108.05     59.65 o
  21  -7   1       56.95        4.43     68.65 o
  23  -7   1      891.97      896.81     88.10 o
  25  -7   1      400.42      329.67     76.13 o
  27  -7   1       10.14       13.56     75.54 o
  29  -7   1      376.28      262.59     88.15 o
  31  -7   1       47.90      126.45     93.12 o
  33  -7   1       12.25      -20.05     91.97 o
 -40  -6   1      244.57      337.54    125.71 o
 -38  -6   1       25.43      -30.25    105.66 o
 -36  -6   1       67.11       -2.50     96.33 o
 -34  -6   1      267.20      197.52    106.23 o
 -32  -6   1      519.72      483.13    101.17 o
 -30  -6   1       22.02       50.43     79.20 o
 -28  -6   1      446.20      339.91    100.04 o
 -26  -6   1      427.69      311.23     77.80 o
 -24  -6   1     1429.90     1201.14     86.62 o
 -22  -6   1     1124.26     1173.99    106.86 o
 -20  -6   1      587.64      622.46     65.29 o
 -18  -6   1      142.80      144.88     47.72 o
 -16  -6   1      293.23      381.45     48.52 o
 -14  -6   1     2773.46     2751.02     87.35 o
 -12  -6   1     1238.39     1346.69     83.74 o
 -10  -6   1     1231.35     1315.38     51.60 o
  -8  -6   1      117.04      178.27     45.65 o
  -6  -6   1      653.75      708.85     58.54 o
  -4  -6   1     1241.80     1292.71     91.36 o
  -2  -6   1      496.57      669.21    111.50 o
   0  -6   1     2036.06     1874.12    150.09 o
   2  -6   1     1350.49     1409.59     99.85 o
   4  -6   1     1298.80     1226.89    103.03 o
   6  -6   1     1058.23     1025.14     83.73 o
   8  -6   1      837.14      851.96     86.08 o
  10  -6   1     2278.12     2418.69    116.25 o
  12  -6   1     1523.19     1561.50     69.56 o
  14  -6   1      427.27      437.54     61.34 o
  16  -6   1       59.44       68.06     40.21 o
  18  -6   1       69.26       73.30     49.08 o
  20  -6   1      338.28      245.41     57.68 o
  22  -6   1       30.39      -58.00     58.00 o
  24  -6   1      185.45      240.52     75.50 o
  26  -6   1      194.43      155.80     73.37 o
  28  -6   1     1026.80     1095.42    103.60 o
  30  -6   1       44.42       52.45     91.14 o
  32  -6   1      312.28      238.60     96.65 o
  34  -6   1        6.29      -37.02    100.06 o
  36  -6   1       15.99      120.52    121.62 o
  38  -6   1      238.87      179.59    109.57 o
  40  -6   1      364.46      379.62    124.59 o
 -45  -5   1      106.35      229.71    125.65 o
 -43  -5   1       63.11      159.36    111.88 o
 -41  -5   1      232.54       90.28    152.71 o
 -39  -5   1      148.18      199.21    105.59 o
 -37  -5   1      536.44      273.06    100.66 o
 -35  -5   1       69.03       38.07     87.29 o
 -33  -5   1      110.55      247.11    114.89 o
 -31  -5   1       31.45      -83.90     83.90 o
 -29  -5   1       15.27       21.21     70.53 o
 -27  -5   1      139.34      -20.94     66.43 o
 -25  -5   1      558.56      470.11     72.88 o
 -23  -5   1      795.22      653.17     69.66 o
 -21  -5   1      675.03      692.30     59.16 o
 -19  -5   1      319.75      254.03     47.93 o
 -17  -5   1      128.82       98.63     37.06 o
 -15  -5   1     1729.32     1700.51     61.20 o
 -13  -5   1      190.21      182.50     39.33 o
 -11  -5   1      336.06      349.01     37.03 o
  -9  -5   1      765.68      764.12     45.42 o
  -7  -5   1      330.21      355.92     32.85 o
  -5  -5   1     1126.64     1036.34     49.01 o
  -3  -5   1     3993.90     3954.01     90.60 o
  -1  -5   1      918.43      862.15     42.68 o
   1  -5   1     3365.08     3478.98    122.65 o
   3  -5   1      134.22      156.45     38.13 o
   5  -5   1     1314.90     1436.17    143.17 o
   7  -5   1     2793.44     2824.93    172.40 o
   9  -5   1     5333.21     5058.50    196.01 o
  11  -5   1       62.17       32.87     32.55 o
  13  -5   1      476.71      405.09     45.86 o
  15  -5   1      391.21      347.98     41.00 o
  17  -5   1     1914.85     1837.84     71.67 o
  19  -5   1      109.26       94.44     44.09 o
  21  -5   1     1302.97     1303.24     72.46 o
  23  -5   1      223.48      188.93     69.59 o
  25  -5   1      424.68      464.43     73.76 o
  27  -5   1      159.82       -5.00     66.90 o
  29  -5   1     1736.38     1766.83    127.09 o
  31  -5   1      103.91       50.83     76.03 o
  33  -5   1      923.39      713.49    167.73 o
  35  -5   1      251.39      193.30     96.87 o
  37  -5   1      212.67      184.62     98.36 o
  39  -5   1      108.85       66.10    100.79 o
  41  -5   1      192.51      161.73    111.81 o
  43  -5   1       74.06      205.72    115.88 o
 -48  -4   1      320.15      341.49    142.56 o
 -46  -4   1      145.88      179.10    120.76 o
 -44  -4   1      139.40       97.98    110.18 o
 -42  -4   1      317.45      427.08    115.29 o
 -40  -4   1       71.03     -106.98    149.53 o
 -38  -4   1      126.39      112.04     96.02 o
 -36  -4   1      836.19      608.07    109.00 o
 -34  -4   1      342.38      429.78    100.39 o
 -32  -4   1     1302.50     1071.57    113.12 o
 -30  -4   1      618.22      421.81     84.40 o
 -28  -4   1     2725.92     2882.49    130.60 o
 -26  -4   1       54.40       79.93     52.31 o
 -24  -4   1     6093.75     6048.59    137.17 o
 -22  -4   1     1112.07      986.33     62.54 o
 -20  -4   1      490.41      489.91     48.47 o
 -18  -4   1      529.80      601.79     46.33 o
 -16  -4   1      596.28      599.08     43.20 o
 -14  -4   1     4777.20     4842.41     97.58 o
 -12  -4   1     1527.58     1492.47     53.52 o
 -10  -4   1     6407.12     6377.92    121.09 o
  -8  -4   1     6726.04     6270.51    115.00 o
  -6  -4   1     5501.28     5479.45    128.50 o
  -4  -4   1      451.73      504.87     31.67 o
  -2  -4   1     1331.71     1259.32     46.89 o
   0  -4   1     1874.27     1725.97     50.32 o
   2  -4   1     1064.82     1126.24     56.23 o
   4  -4   1     7333.82     7119.99    177.66 o
   6  -4   1     3124.66     3155.63     71.62 o
   8  -4   1     3940.19     4060.64     91.78 o
  10  -4   1     1958.25     1904.25     65.04 o
  12  -4   1     1175.39     1201.11     50.77 o
  14  -4   1      742.08      763.96     45.13 o
  16  -4   1     1739.18     1645.32     56.25 o
  18  -4   1     1429.36     1347.50     70.31 o
  20  -4   1      575.71      626.99     53.17 o
  22  -4   1      326.42      274.00     53.67 o
  24  -4   1     7389.70     7326.82    152.77 o
  26  -4   1     1003.71     1158.32     94.22 o
  28  -4   1       36.35       17.73     64.12 o
  30  -4   1      624.48      597.55     89.52 o
  32  -4   1      833.76      771.52     99.25 o
  34  -4   1      156.05      269.47     97.04 o
  36  -4   1      272.56      158.23     90.78 o
  38  -4   1      253.46      260.88     97.75 o
  40  -4   1      124.50      155.45    119.29 o
  42  -4   1     1009.68     1071.58    139.70 o
  44  -4   1      161.98      239.80    124.24 o
  46  -4   1      101.08     -112.29    112.29 o
  48  -4   1      132.36       61.26    125.10 o
 -51  -3   1      128.04      120.40    203.24 o
 -49  -3   1      144.49      121.05    136.70 o
 -47  -3   1       65.70       36.51    178.04 o
 -45  -3   1       63.90      136.82    117.03 o
 -43  -3   1      286.69      265.91    173.36 o
 -41  -3   1      313.94      189.14    102.40 o
 -39  -3   1      359.31      338.39    104.01 o
 -37  -3   1      442.04      397.01     99.54 o
 -35  -3   1      310.39      355.33     94.37 o
 -33  -3   1      522.42      392.67     88.20 o
 -31  -3   1     1010.89      962.71    102.66 o
 -29  -3   1        8.92      -34.68     52.24 o
 -27  -3   1       89.71       81.53     51.83 o
 -25  -3   1     1567.80     1597.67     75.27 o
 -23  -3   1      986.92      927.35     61.25 o
 -21  -3   1     1194.05     1303.76     62.41 o
 -19  -3   1    13934.68    13813.93    218.56 o
 -17  -3   1     1593.74     1609.11     62.59 o
 -15  -3   1     1108.31     1108.12     48.83 o
 -13  -3   1      614.74      692.75     36.02 o
 -11  -3   1     1863.33     1886.93     52.55 o
  -9  -3   1       92.51       62.59     24.34 o
  -7  -3   1     1688.42     1690.10     49.26 o
  -5  -3   1    16672.27    16828.69    290.94 o
  -3  -3   1     2617.95     2727.77     71.75 o
  -1  -3   1      710.38      818.38     35.59 o
   1  -3   1     8885.12     8982.47    154.07 o
   3  -3   1     3064.75     3122.61     68.46 o
   5  -3   1     7449.12     7392.40    125.05 o
   7  -3   1     7343.19     7294.80    129.47 o
   9  -3   1    15116.05    14799.16    249.09 o
  11  -3   1     2264.84     2329.49     60.95 o
  13  -3   1      408.74      375.18     32.84 o
  15  -3   1     1307.30     1351.42     51.93 o
  17  -3   1     2860.26     2986.37     78.91 o
  19  -3   1     1098.81     1187.38     55.70 o
  21  -3   1      144.03      153.94     41.14 o
  23  -3   1     1592.38     1684.61     69.46 o
  25  -3   1      657.94      706.44     56.53 o
  27  -3   1      479.36      584.33     60.81 o
  29  -3   1      505.16      544.96     78.74 o
  31  -3   1     1470.46     1550.50     98.72 o
  33  -3   1      587.46      621.05     97.61 o
  35  -3   1      226.73       35.84     82.02 o
  37  -3   1     1346.44     1318.61    170.61 o
  39  -3   1       20.13      -13.75     90.28 o
  41  -3   1      282.32      295.39    104.21 o
  43  -3   1      449.85      218.89    111.01 o
  45  -3   1      430.25      374.97    129.77 o
  47  -3   1        1.18       25.48    125.66 o
  49  -3   1       45.01      124.39    142.48 o
  51  -3   1      138.82       47.38    144.46 o
 -52  -2   1      242.46      120.08    147.99 o
 -50  -2   1       12.85      218.98    207.68 o
 -48  -2   1      109.35       -5.57    122.43 o
 -46  -2   1       43.51        7.77    108.10 o
 -44  -2   1       82.48      181.92    131.04 o
 -42  -2   1      590.94      470.06    122.78 o
 -40  -2   1       78.06       34.96     95.81 o
 -38  -2   1      763.12      691.43    124.22 o
 -36  -2   1      250.94      250.59     90.52 o
 -34  -2   1      168.16       29.21     60.72 o
 -32  -2   1     1846.35     1966.10    134.29 o
 -30  -2   1      943.43      864.75     81.06 o
 -28  -2   1      769.48      796.72     66.89 o
 -26  -2   1      970.80     1117.33     67.60 o
 -24  -2   1      982.00     1171.12     83.96 o
 -22  -2   1     1024.25     1020.37     56.17 o
 -20  -2   1     2306.82     2191.01     69.11 o
 -18  -2   1     5312.11     5790.39    111.60 o
 -16  -2   1     3532.49     3482.20     95.86 o
 -14  -2   1     3395.08     3574.43     81.63 o
 -12  -2   1     1936.84     1999.39     52.15 o
 -10  -2   1    35419.23    35759.74    426.35 o
  -8  -2   1     2451.28     2542.56     54.48 o
  -6  -2   1    14592.09    14535.52    191.76 o
  -4  -2   1    42997.40    41352.07    533.02 o
  -2  -2   1    31591.92    30102.35    465.96 o
   0  -2   1    18956.57    18072.37    290.93 o
   2  -2   1    11111.91    10841.94    169.67 o
   4  -2   1    32757.73    32677.67    445.24 o
   6  -2   1    22233.85    21809.81    325.32 o
   8  -2   1     1713.21     1741.66     46.40 o
  10  -2   1     3417.69     3465.83     63.20 o
  12  -2   1     4382.13     4527.69     80.73 o
  14  -2   1     2336.47     2418.80     61.81 o
  16  -2   1     5026.09     5242.58    100.21 o
  18  -2   1     1321.22     1360.61     52.37 o
  20  -2   1     3832.02     3940.62     88.12 o
  22  -2   1     3447.53     3530.39    101.17 o
  24  -2   1      230.10      251.16     45.10 o
  26  -2   1      409.65      398.43     49.82 o
  28  -2   1     5557.71     5656.71    128.19 o
  30  -2   1      493.30      547.16     64.61 o
  32  -2   1       54.28       50.51     54.26 o
  34  -2   1       15.89      -50.58     69.19 o
  36  -2   1      473.94      381.57     97.75 o
  38  -2   1     2272.69     2004.05    166.05 o
  40  -2   1     1799.40     1577.19    158.36 o
  42  -2   1      146.35       30.66    111.86 o
  44  -2   1      240.94      237.79    128.97 o
  46  -2   1      158.28      162.06    126.62 o
  48  -2   1      161.55       48.49    138.02 o
  50  -2   1      399.42      342.65    148.62 o
  52  -2   1       36.09      -16.17    142.91 o
 -53  -1   1       58.84      183.51    163.69 o
 -51  -1   1       97.13      105.31    161.86 o
 -49  -1   1      508.16      653.62    167.91 o
 -47  -1   1      835.47     1096.50    174.00 o
 -45  -1   1      269.75      373.80    131.26 o
 -43  -1   1      450.03      318.82    115.59 o
 -41  -1   1      893.17      926.06    134.27 o
 -39  -1   1      644.13      484.29    104.71 o
 -37  -1   1      437.98      243.01     85.76 o
 -35  -1   1     2281.72     2256.56    188.13 o
 -33  -1   1     2722.79     2602.88    117.55 o
 -31  -1   1       70.80       99.22     58.05 o
 -29  -1   1     7145.30     7009.18    164.75 o
 -27  -1   1     2700.46     3024.11    100.42 o
 -25  -1   1     2042.65     2006.30     96.02 o
 -23  -1   1      616.68      544.80     48.60 o
 -21  -1   1       94.15       40.00     31.96 o
 -19  -1   1     4993.27     5083.06    101.82 o
 -17  -1   1     2060.58     2250.11     75.82 o
 -15  -1   1     5945.55     5927.27    101.34 o
 -13  -1   1     2843.41     2918.16     80.29 o
 -11  -1   1     5620.09     5542.71     87.77 o
  -9  -1   1     7291.13     7138.15     96.29 o
  -7  -1   1     5563.07     5228.19     72.43 o
  -5  -1   1     8571.93     8026.25     99.09 o
  -3  -1   1     2696.45     2684.73     42.79 o
  -1  -1   1     6245.65     5889.85     80.47 o
   1  -1   1     4302.53     4214.55     59.54 o
   3  -1   1     6712.63     6454.16     85.22 o
   5  -1   1    23176.69    21826.02    242.07 o
   7  -1   1     1448.25     1389.79     34.44 o
   9  -1   1    25623.54    25222.05    306.03 o
  11  -1   1    11250.65    11501.06    156.09 o
  13  -1   1     3483.32     3316.30     62.66 o
  15  -1   1    17261.43    16461.63    206.89 o
  17  -1   1      697.88      694.46     38.19 o
  19  -1   1    22110.01    21811.62    284.11 o
  21  -1   1     3144.04     3414.16     97.10 o
  23  -1   1     1973.12     2049.63     76.36 o
  25  -1   1     1931.82     1809.97     77.99 o
  27  -1   1      221.59      301.73     57.69 o
  29  -1   1     3442.04     3819.37    118.37 o
  31  -1   1      979.44      968.34     78.69 o
  33  -1   1     3651.57     3570.57    131.84 o
  35  -1   1      207.86       39.20     79.29 o
  37  -1   1      318.97      209.21     89.17 o
  39  -1   1     2852.45     2406.41    227.00 o
  41  -1   1       23.66      -58.43    100.53 o
  43  -1   1     2123.82     1904.07    174.95 o
  45  -1   1      786.14      444.99    148.28 o
  47  -1   1      662.13      666.07    156.89 o
  49  -1   1      274.30      145.95    141.33 o
  51  -1   1      306.35      150.54    170.56 o
  53  -1   1      324.53      325.33    182.14 o
 -54   0   1       55.71     -143.13    143.13 o
 -52   0   1      268.69      657.27    194.25 o
 -50   0   1      154.31       77.14    197.80 o
 -48   0   1       86.20      162.21    144.06 o
 -46   0   1     2910.10     2819.08    217.64 o
 -44   0   1        1.99       37.17    104.15 o
 -42   0   1      104.76       -2.78     92.84 o
 -40   0   1     2620.87     2507.79    156.54 o
 -38   0   1     2125.80     2154.37    144.63 o
 -36   0   1       11.95      -23.63     65.16 o
 -34   0   1     4297.76     4310.90    143.80 o
 -32   0   1      262.10      386.79     69.65 o
 -30   0   1     2278.59     2350.90    104.48 o
 -28   0   1      249.97      220.11     58.10 o
 -26   0   1       90.29       64.55     52.41 o
 -24   0   1     1304.16     1607.84     92.10 o
 -22   0   1      748.16      844.11     59.15 o
 -20   0   1      731.29      667.44     51.90 o
 -18   0   1     2476.84     2418.57     76.04 o
 -16   0   1     3742.48     3377.60     75.27 o
 -14   0   1     6496.87     6312.36    100.37 o
 -12   0   1     9133.59     8675.09    120.78 o
 -10   0   1     7664.56     7325.83    107.20 o
  -8   0   1    51902.13    50009.01    579.10 o
  -6   0   1     3729.96     3701.73     56.50 o
   4   0   1      204.92      183.40     24.34 o
   6   0   1     3564.04     3486.13     61.97 o
   8   0   1    63580.65    60842.58    805.47 o
  10   0   1       37.63       12.02     25.92 o
  12   0   1    15291.11    14303.29    181.23 o
  14   0   1    32966.74    31075.83    364.88 o
  16   0   1     5610.33     5812.85     99.80 o
  18   0   1      330.64      270.75     35.57 o
  20   0   1      491.47      520.45     44.92 o
  22   0   1     3570.02     3642.79     96.14 o
  24   0   1     2144.20     2004.63     81.36 o
  26   0   1     4806.24     5099.59    135.82 o
  28   0   1      294.49      288.88     56.85 o
  30   0   1     4050.06     3994.37    137.41 o
  32   0   1     1987.01     1835.21    123.93 o
  34   0   1     8345.53     8402.70    193.72 o
  36   0   1     2496.95     2726.81    116.30 o
  38   0   1      123.01      186.83     66.17 o
  40   0   1       73.79       31.18     83.44 o
  42   0   1      624.16      277.71    110.00 o
  44   0   1      664.09      688.38    127.23 o
  46   0   1      134.56     -100.79    117.97 o
  48   0   1       62.90      170.37    162.92 o
  50   0   1      494.53      510.15    156.20 o
  52   0   1      394.50      419.98    179.07 o
  54   0   1       71.94       44.83    174.40 o
 -53   1   1       55.04     -131.72    452.30 o
 -51   1   1       89.28     -116.50    157.27 o
 -49   1   1      502.88      554.90    146.27 o
 -47   1   1      847.42      958.77    257.77 o
 -45   1   1      262.95      353.76    130.70 o
 -43   1   1      439.80      430.71    107.93 o
 -41   1   1      894.92      895.62    107.99 o
 -39   1   1      642.61      729.57     95.46 o
 -37   1   1      419.74      309.89     82.32 o
 -35   1   1     2227.28     2134.23    113.18 o
 -33   1   1     2692.84     2817.87    114.50 o
 -31   1   1       74.29      126.15     66.37 o
 -29   1   1     7305.56     7293.00    196.13 o
 -27   1   1     2698.34     2480.69     97.15 o
 -25   1   1     1965.67     2102.18    108.88 o
 -23   1   1      613.77      510.86     67.27 o
 -21   1   1       81.44       72.85     38.03 o
 -19   1   1     4937.63     4856.10    127.55 o
 -17   1   1     2051.67     2115.64     71.86 o
 -15   1   1     5921.22     5840.64    121.41 o
 -13   1   1     2906.86     2835.58     66.04 o
 -11   1   1     5659.16     5660.59     88.88 o
  -9   1   1     7170.07     7107.40     97.43 o
  -7   1   1     5580.75     5166.22     73.64 o
  -5   1   1     8823.84     8434.50    116.94 o
  -3   1   1     2585.62     2629.54     50.66 o
  -1   1   1     6534.32     6044.88    123.67 o
   1   1   1     4389.89     4377.80     72.53 o
   3   1   1     6552.02     6242.82    117.82 o
   5   1   1    23403.06    22044.60    302.70 o
   7   1   1     1453.16     1420.60     35.95 o
   9   1   1    25721.88    25263.67    317.18 o
  11   1   1    11372.81    11745.13    161.36 o
  13   1   1     3408.66     3070.17     74.27 o
  15   1   1    17116.76    15791.71    398.76 o
  17   1   1      686.79      658.76     80.28 o
  19   1   1    22258.75    21584.74    434.60 o
  21   1   1     3095.75     3291.64    126.64 o
  23   1   1     1883.65     1872.12     91.50 o
  25   1   1     1948.00     2091.49     97.68 o
  27   1   1      240.98      243.28     53.82 o
  29   1   1     3424.52     3525.46    126.79 o
  31   1   1      977.01      979.91     81.22 o
  33   1   1     3630.12     3527.14    134.15 o
  35   1   1      199.38      224.43     66.66 o
  37   1   1      308.12      287.61     80.54 o
  39   1   1     2842.88     2834.83    140.79 o
  41   1   1       20.33      194.32     99.44 o
  43   1   1     2129.36     2270.40    191.79 o
  45   1   1      798.21     1318.65    164.21 o
  47   1   1      675.42      955.58    160.32 o
  49   1   1      272.69      498.95    145.50 o
  51   1   1      303.41      284.48    182.96 o
  53   1   1      335.02      343.59    196.32 o
 -52   2   1      231.04      256.19    171.14 o
 -50   2   1       11.83       78.45    195.68 o
 -48   2   1      114.89      202.79    164.07 o
 -46   2   1       39.85     -113.48    130.05 o
 -44   2   1       80.50      136.03     97.39 o
 -42   2   1      608.53      541.55    107.19 o
 -40   2   1       77.98      130.26     86.62 o
 -38   2   1      784.11      881.60    102.37 o
 -36   2   1      250.32      332.67     79.84 o
 -34   2   1      166.64      153.89     69.96 o
 -32   2   1     1767.25     1880.95    104.14 o
 -30   2   1      904.46     1003.13     76.53 o
 -28   2   1      783.56      778.42     70.45 o
 -26   2   1      979.20      824.80     70.32 o
 -24   2   1     1006.34     1167.33     71.77 o
 -22   2   1      964.35     1066.39     62.26 o
 -20   2   1     2261.21     2092.83     94.77 o
 -18   2   1     5395.47     5906.93    146.91 o
 -16   2   1     3560.62     3589.03    103.07 o
 -14   2   1     3459.30     3781.66    101.63 o
 -12   2   1     1994.37     2102.71     82.88 o
 -10   2   1    35285.39    35693.98    557.39 o
  -8   2   1     2514.99     2600.61     73.16 o
  -6   2   1    14667.68    14519.32    278.28 o
  -4   2   1    43136.04    41441.45    674.64 o
  -2   2   1    31520.63    30105.22    618.91 o
   0   2   1    19389.33    18647.26    354.54 o
   2   2   1    10913.80    10453.84    240.74 o
   4   2   1    32706.36    32461.38    678.47 o
   6   2   1    22300.90    22076.30    377.49 o
   8   2   1     1768.32     1773.15     51.54 o
  10   2   1     3270.03     3176.97     78.77 o
  12   2   1     4498.70     4989.29    171.24 o
  14   2   1     2331.97     2264.43     83.62 o
  16   2   1     5089.02     5397.01    143.03 o
  18   2   1     1356.47     1478.11     84.21 o
  20   2   1     3809.67     4017.55    128.89 o
  22   2   1     3450.96     3458.82    123.35 o
  24   2   1      227.60      147.79     46.73 o
  26   2   1      428.82      352.08    108.22 o
  28   2   1     5513.95     5479.55    157.91 o
  30   2   1      490.88      549.94     68.76 o
  32   2   1       48.93      200.26     63.86 o
  34   2   1       17.92      -64.40     64.40 o
  36   2   1      471.84      579.21     90.16 o
  38   2   1     2250.07     2338.27    168.26 o
  40   2   1     1795.04     1828.05    130.77 o
  42   2   1      140.37      -36.99     98.85 o
  44   2   1      242.82       56.36    139.55 o
  46   2   1      155.45      141.01    148.48 o
  48   2   1      168.75      133.39    156.31 o
  50   2   1      403.19      558.21    251.98 o
  52   2   1       38.84       21.98    158.71 o
 -45   3   1       64.90       88.71    201.43 o
 -43   3   1      284.65      534.27    159.35 o
 -41   3   1      306.47      154.42    134.33 o
 -39   3   1      386.63      346.89    122.88 o
 -37   3   1      418.00      366.10    116.84 o
 -35   3   1      294.12      161.70     85.56 o
 -33   3   1      509.50      552.82     96.26 o
 -31   3   1     1011.30     1020.23    114.25 o
 -29   3   1        8.69       66.46     62.63 o
 -27   3   1       98.42        7.16     58.64 o
 -25   3   1     1575.47     1490.91     95.01 o
 -23   3   1      939.16      949.22     78.90 o
 -21   3   1     1181.25     1172.59     96.98 o
 -19   3   1    13900.58    14151.38    409.05 o
 -17   3   1     1625.87     1648.84     88.66 o
 -15   3   1     1190.76     1336.79     77.06 o
 -13   3   1      615.47      642.66     67.44 o
 -11   3   1     1886.00     1915.96     90.77 o
  -9   3   1       86.75      137.96     98.91 o
  -7   3   1     1683.47     1722.07     90.77 o
  -5   3   1    16918.63    17228.64    435.07 o
  -3   3   1     2585.96     3229.94    229.03 o
  -1   3   1      712.19      696.94    163.73 o
   1   3   1     8732.92     9037.46    371.56 o
   3   3   1     3053.47     3122.64    195.91 o
   5   3   1     7618.60     7600.78    185.72 o
   7   3   1     7392.27     7427.13    230.67 o
   9   3   1    15257.83    14644.14    406.39 o
  11   3   1     2328.13     2340.07    170.52 o
  13   3   1      369.03      293.12     87.08 o
  15   3   1     1336.64     1497.92     73.88 o
  17   3   1     2870.23     2985.17    137.74 o
  19   3   1     1082.26     1070.60     79.78 o
  21   3   1      158.25      106.88     46.87 o
  23   3   1     1640.93     1711.02    143.98 o
  25   3   1      623.86      548.35     69.56 o
  27   3   1      470.28      519.90     73.03 o
  29   3   1      496.30      502.90     75.98 o
  31   3   1     1446.63     1542.34    148.47 o
  33   3   1      562.25      505.69     90.02 o
  35   3   1      227.82      284.89     88.41 o
  37   3   1     1350.18     1445.17    147.90 o
  39   3   1       19.13       86.96    102.98 o
  41   3   1      292.85      412.91    188.99 o
  43   3   1      429.26      -41.45    186.57 o
 -46   4   1      150.53      202.88    234.17 o
 -44   4   1      134.71      328.23    229.36 o
 -42   4   1      320.72      498.16    245.00 o
 -40   4   1       69.27      263.88    219.87 o
 -38   4   1      126.15      253.49    223.11 o
 -36   4   1      813.26      964.34    185.20 o
 -34   4   1      321.96      331.76    146.82 o
 -32   4   1     1330.08     1429.19    150.60 o
 -30   4   1      620.06      713.93    120.05 o
 -28   4   1     2673.51     2549.47    204.11 o
 -26   4   1       56.20       68.55     64.85 o
 -24   4   1     6063.37     5874.72    199.54 o
 -22   4   1     1065.45     1041.72     85.56 o
 -20   4   1      487.03      455.65     63.82 o
 -18   4   1      544.32      613.10     76.10 o
 -16   4   1      599.82      653.10     63.34 o
 -14   4   1     4724.93     4758.04    247.61 o
 -12   4   1     1519.27     1568.95     96.77 o
 -10   4   1     6387.48     6253.72    205.15 o
  -8   4   1     6873.38     6556.01    288.23 o
  -6   4   1     5579.19     5267.61    259.33 o
  -4   4   1      424.27      320.86    164.56 o
  -2   4   1     1270.09     1370.81    304.88 o
   0   4   1     1878.27     1832.96    175.57 o
   2   4   1     1067.76     1136.27    152.73 o
   4   4   1     7298.49     7506.71    345.16 o
   6   4   1     3135.47     3060.68    221.38 o
   8   4   1     3933.87     4204.22    156.84 o
  10   4   1     1958.96     1940.12    112.43 o
  12   4   1     1206.01     1164.41    106.35 o
  14   4   1      809.64      921.82    141.83 o
  16   4   1     1710.52     1867.74    216.59 o
  18   4   1     1469.93     1623.20     88.96 o
  20   4   1      606.63      550.53     61.52 o
  22   4   1      337.25      228.87     57.42 o
  24   4   1     7466.38     7134.64    256.88 o
  26   4   1     1041.39     1053.85    155.82 o
  28   4   1       36.59       14.76     80.72 o
  30   4   1      625.45      490.64    103.66 o
  32   4   1      836.57     1161.92    179.58 o
  34   4   1      153.10      184.88     97.48 o
  36   4   1      276.79     -159.42    176.85 o
  38   4   1      250.63      419.73    214.84 o
  40   4   1      123.39      557.26    234.61 o
  42   4   1      991.39      720.04    247.13 o
 -45   5   1      110.70      135.40    259.19 o
 -43   5   1       61.26      144.90    239.64 o
 -41   5   1      236.47      699.59    280.98 o
 -39   5   1      156.92      611.89    257.18 o
 -37   5   1      531.14      393.03    248.80 o
 -35   5   1       66.88       75.86    210.48 o
 -33   5   1      116.88      151.72    213.50 o
 -31   5   1       31.20      176.52    221.99 o
 -29   5   1       16.72      165.79    209.70 o
 -27   5   1      151.84      171.14    125.37 o
 -25   5   1      557.60      602.51    141.37 o
 -23   5   1      801.87      864.17    143.71 o
 -21   5   1      659.26      827.78    138.41 o
 -19   5   1      355.13      343.06    258.24 o
 -17   5   1      124.57       74.24     66.87 o
 -15   5   1     1733.39     1828.68    189.16 o
 -13   5   1      195.89      157.31     87.10 o
 -11   5   1      320.76      231.63    105.58 o
  -9   5   1      744.01      734.34    227.24 o
  -7   5   1      325.41      176.07    204.56 o
  -5   5   1     1083.42     1038.66    243.89 o
  -3   5   1     4007.26     3984.39    384.65 o
  -1   5   1      914.28      796.45    166.51 o
   1   5   1     3380.10     3331.16    264.12 o
   3   5   1      136.50      187.12    150.19 o
   5   5   1     1272.81     1109.64    190.33 o
   7   5   1     2737.54     2546.08    320.64 o
   9   5   1     5320.71     5331.73    327.86 o
  11   5   1       55.70      265.49    183.89 o
  13   5   1      493.36      395.11     75.61 o
  15   5   1      401.90      450.66     93.20 o
  17   5   1     1927.91     2047.84    159.49 o
  19   5   1      113.09       53.23     95.23 o
  21   5   1     1319.24     1393.15    272.93 o
  23   5   1      224.40      379.40    226.23 o
  25   5   1      436.74      197.50    166.74 o
  27   5   1      162.91      446.66    232.60 o
  29   5   1     1710.25     1495.82    303.21 o
  31   5   1      106.71       -9.94    194.06 o
  33   5   1      927.79     1334.94    294.94 o
  35   5   1      249.65      469.34    243.44 o
  37   5   1      221.31      211.04    228.69 o
  39   5   1      107.95      -74.18    208.36 o
  41   5   1      188.40      340.52    252.49 o
 -40   6   1      243.55      334.04    264.44 o
 -38   6   1       23.16      171.38    249.36 o
 -36   6   1       70.09      236.51    250.14 o
 -34   6   1      270.32      244.56    244.89 o
 -32   6   1      522.62      269.80    242.43 o
 -30   6   1       18.69     -195.85    195.85 o
 -28   6   1      458.44      422.53    244.33 o
 -26   6   1      432.45      442.08    242.99 o
 -24   6   1     1425.83     1395.50    322.98 o
 -22   6   1     1092.41     1408.12    320.08 o
 -20   6   1      579.51      815.11    282.76 o
 -18   6   1      138.02      350.35    247.01 o
 -16   6   1      299.72      397.72    259.41 o
 -14   6   1     2822.23     2473.71    383.09 o
 -12   6   1     1233.23     1352.60    308.35 o
 -10   6   1     1226.92     1380.08    307.01 o
  -8   6   1      107.48      107.03    212.60 o
  -6   6   1      643.34      554.47    254.50 o
  -4   6   1     1272.95     1265.57    302.43 o
  -2   6   1      495.92      329.46    240.76 o
   0   6   1     2008.07     2683.85    356.61 o
   2   6   1     1352.34     1408.26    222.37 o
   4   6   1     1293.58     1471.30    221.95 o
   6   6   1     1054.14     1035.15    306.17 o
   8   6   1      841.23      891.16    204.56 o
  10   6   1     2283.61     1945.08    241.53 o
  12   6   1     1558.14     1729.54    344.55 o
  14   6   1      427.38      307.23    226.46 o
  16   6   1       50.67      -67.81    232.04 o
  18   6   1       72.57     -203.78    216.63 o
  20   6   1      352.57      428.45    270.70 o
  22   6   1       26.89      315.27    251.04 o
  24   6   1      179.91      185.57    254.28 o
  26   6   1      190.71      448.22    268.24 o
  28   6   1     1014.63     1327.46    337.73 o
  30   6   1       41.89     -127.92    215.73 o
  32   6   1      314.83      411.02    286.12 o
  34   6   1        5.63      -94.63    226.35 o
  36   6   1       16.97     -237.74    237.74 o
  38   6   1      237.06      771.65    316.17 o
  40   6   1      358.13       56.64    294.38 o
 -33   7   1      232.62      485.09    301.31 o
 -31   7   1      172.80      181.77    288.46 o
 -29   7   1      394.68      889.40    337.73 o
 -27   7   1      748.86      717.47    317.96 o
 -25   7   1      143.18      282.21    296.84 o
 -23   7   1      231.80      129.82    274.61 o
 -21   7   1      322.12      301.76    285.45 o
 -19   7   1      209.50      417.05    296.73 o
 -17   7   1      184.19      620.49    294.05 o
 -15   7   1      314.28      603.51    306.90 o
 -13   7   1       15.14       35.97    235.17 o
 -11   7   1      453.39      437.05    274.50 o
  -9   7   1      785.00     1105.25    318.63 o
  -7   7   1      422.20      -10.73    249.81 o
  -5   7   1      840.50      506.32    290.81 o
  -3   7   1      226.07      306.34    282.43 o
  -1   7   1     1055.41     1031.07    312.82 o
   1   7   1      416.80      917.00    318.85 o
   3   7   1      369.10      364.54    297.96 o
   5   7   1      485.41      662.61    304.44 o
   7   7   1       27.90     -155.78    155.78 o
   9   7   1       27.01      219.31    261.65 o
  11   7   1      239.64       55.75    273.94 o
  13   7   1      495.15        4.69    260.87 o
  15   7   1      172.72      415.26    300.64 o
  17   7   1      183.38      407.67    298.63 o
  19   7   1      166.09       20.11    277.96 o
  21   7   1       52.28     -214.06    214.06 o
  23   7   1      881.45      216.74    289.58 o
  25   7   1      401.70      131.38    272.04 o
  27   7   1        8.63      -17.88    278.30 o
  29   7   1      378.79      510.11    317.40 o
  31   7   1       49.90       -7.71    265.22 o
  33   7   1       14.97     -166.57    267.79 o
 -22   8   1       22.60     -280.08    280.08 o
 -20   8   1       68.63      147.92    286.67 o
 -18   8   1      594.10      122.00    317.17 o
 -16   8   1       20.32       62.90    303.99 o
 -14   8   1      631.71      837.23    357.50 o
 -12   8   1      533.36      -22.01    286.23 o
 -10   8   1       43.17     -237.85    263.21 o
  -8   8   1      192.34      142.55    270.59 o
  -6   8   1      207.44      225.34    316.28 o
  -4   8   1       24.75      224.22    296.39 o
  -2   8   1        0.31     -257.29    257.29 o
   0   8   1       20.35      112.61    304.44 o
   2   8   1      202.21       60.11    292.71 o
  14   8   1      380.72      207.80    311.92 o
  16   8   1      101.40      121.55    318.51 o
  18   8   1       71.92     -233.83    268.24 o
  20   8   1       40.40       58.54    313.49 o
  22   8   1      233.87      709.54    374.60 o
 -22  -8   2      111.21       81.22     67.56 o
 -20  -8   2      576.27      437.93     71.51 o
 -18  -8   2      170.41      200.29     67.13 o
 -16  -8   2      800.09      736.13     83.30 o
 -14  -8   2      385.72      515.46     94.01 o
 -12  -8   2      148.65       81.92     67.07 o
 -10  -8   2      728.64      697.85     80.72 o
  -8  -8   2       35.02      -13.93     60.81 o
  -6  -8   2      210.22      227.11     79.31 o
  -4  -8   2      650.65      517.49    179.09 o
  -2  -8   2        1.60       66.81    145.79 o
   0  -8   2      539.55      549.55    142.89 o
   2  -8   2      486.05      815.33    177.41 o
   4  -8   2      113.59       92.64     67.36 o
   6  -8   2      190.47      234.94     75.55 o
   8  -8   2       57.00        0.71     79.29 o
  10  -8   2      500.85      481.89    107.73 o
  12  -8   2      100.73      158.84    105.89 o
  14  -8   2      433.96      453.77    126.75 o
  16  -8   2       47.82      131.39     76.97 o
  18  -8   2      206.64      163.49     77.21 o
  20  -8   2       33.80       35.70     60.08 o
  22  -8   2       47.02       28.04     83.61 o
 -31  -7   2       31.85       74.24     87.69 o
 -29  -7   2      228.68      265.24     85.47 o
 -27  -7   2      333.08      273.22     83.23 o
 -25  -7   2      136.54        7.65     84.00 o
 -23  -7   2      283.74      242.96     84.10 o
 -21  -7   2      148.60       45.56     63.29 o
 -19  -7   2      217.84       78.28     56.44 o
 -17  -7   2      515.56      619.95     79.26 o
 -15  -7   2      465.93      515.21     61.52 o
 -13  -7   2      889.25      945.87     90.98 o
 -11  -7   2      837.50      898.63     60.14 o
  -9  -7   2      245.52      226.05     48.58 o
  -7  -7   2       25.64      -10.98     51.76 o
  -5  -7   2       33.32       21.67     51.99 o
  -3  -7   2      413.69      362.18     59.45 o
  -1  -7   2      254.37      267.69     98.48 o
   1  -7   2      186.08      240.28     90.13 o
   3  -7   2      392.63      473.20     75.13 o
   5  -7   2     1125.38     1212.32     90.46 o
   7  -7   2        6.45      -28.31     80.39 o
   9  -7   2      382.82      459.79     82.84 o
  11  -7   2       69.26       21.02    104.15 o
  13  -7   2       68.81       73.81     51.83 o
  15  -7   2       44.92       14.24     49.11 o
  17  -7   2       69.35       45.20     55.40 o
  19  -7   2      249.75      241.70     57.31 o
  21  -7   2       65.67      113.18     68.27 o
  23  -7   2      406.88      466.74     80.75 o
  25  -7   2      517.37      525.34     92.90 o
  27  -7   2      227.84      114.94    125.27 o
  29  -7   2      342.83      359.58     98.73 o
  31  -7   2       43.50       40.52     91.86 o
 -38  -6   2      269.05      274.81    112.64 o
 -36  -6   2      376.80      241.92    107.32 o
 -34  -6   2      414.01      348.92     98.35 o
 -32  -6   2      232.02      202.24     90.38 o
 -30  -6   2      361.87      351.12     82.81 o
 -28  -6   2      730.80      716.23     91.25 o
 -26  -6   2      353.90      364.08     76.89 o
 -24  -6   2      173.73      210.38     68.45 o
 -22  -6   2     1775.86     1660.45     99.15 o
 -20  -6   2     1175.26     1057.83     78.00 o
 -18  -6   2     3127.82     3127.61    104.88 o
 -16  -6   2      127.62      100.92     59.55 o
 -14  -6   2      852.43      793.39     53.74 o
 -12  -6   2     4195.65     4077.31    103.55 o
 -10  -6   2       40.37      -21.16     32.08 o
  -8  -6   2      922.21      911.14     51.07 o
  -6  -6   2     2332.13     2364.97     63.13 o
  -4  -6   2      329.53      303.66     36.89 o
  -2  -6   2      396.93      442.65     37.34 o
   0  -6   2       36.90       96.00     30.37 o
   2  -6   2     1114.46      986.01     66.55 o
   4  -6   2      465.88      616.00     67.43 o
   6  -6   2      697.12      803.86     58.50 o
   8  -6   2      264.11      304.00     41.52 o
  10  -6   2     2306.91     2298.93     84.87 o
  12  -6   2       34.10       13.10     43.47 o
  14  -6   2      939.75      952.12     57.11 o
  16  -6   2        7.71       86.63     50.30 o
  18  -6   2      142.62      118.75     50.70 o
  20  -6   2      118.82      197.28     56.77 o
  22  -6   2      169.08       79.29     60.89 o
  24  -6   2      844.49      953.54     95.06 o
  26  -6   2      295.53      206.80     78.87 o
  28  -6   2      134.65       43.83     85.88 o
  30  -6   2       42.53        4.40     79.23 o
  32  -6   2      228.66      196.95     97.45 o
  34  -6   2      226.72      248.23     98.40 o
  36  -6   2        3.69      -96.24     96.24 o
  38  -6   2       96.76      114.45    110.15 o
 -43  -5   2       69.33      131.98    119.52 o
 -41  -5   2      120.73      141.79    109.27 o
 -39  -5   2      441.13      326.01    114.65 o
 -37  -5   2     1394.91     1278.34    139.46 o
 -35  -5   2      304.41      100.13    121.48 o
 -33  -5   2      452.17      584.35     98.70 o
 -31  -5   2       82.47      164.27     79.56 o
 -29  -5   2      127.52      268.45     99.42 o
 -27  -5   2      313.13      340.84     73.46 o
 -25  -5   2     1497.26     1444.41     88.74 o
 -23  -5   2     1500.23     1537.91     87.93 o
 -21  -5   2       41.64       32.43     52.04 o
 -19  -5   2     1656.42     1524.71     88.91 o
 -17  -5   2     2456.95     2458.55     69.98 o
 -15  -5   2      236.11      235.20     36.94 o
 -13  -5   2     1412.25     1452.40     79.51 o
 -11  -5   2      266.39      253.70     33.40 o
  -9  -5   2     3957.78     3902.05     83.49 o
  -7  -5   2      223.37      317.47     34.38 o
  -5  -5   2     1952.79     1929.77     69.09 o
  -3  -5   2      278.96      267.14     35.19 o
  -1  -5   2      195.27      200.25     32.93 o
   1  -5   2        8.35        1.62     26.46 o
   3  -5   2      510.19      571.55     36.99 o
   5  -5   2     1155.69     1271.74     50.54 o
   7  -5   2      259.88      283.97     48.47 o
   9  -5   2       29.00      -20.74     32.38 o
  11  -5   2     1108.38     1185.27     67.58 o
  13  -5   2     1349.21     1366.49     57.33 o
  15  -5   2     4489.53     4607.86    109.42 o
  17  -5   2       31.37        6.47     36.52 o
  19  -5   2     1384.35     1448.25     67.37 o
  21  -5   2     1029.23     1021.38    109.92 o
  23  -5   2     1124.41     1304.80    100.21 o
  25  -5   2      299.35      243.66     77.24 o
  27  -5   2      331.32      393.06     81.29 o
  29  -5   2      642.73      759.45    114.71 o
  31  -5   2      462.92      567.02     97.31 o
  33  -5   2        3.12      -68.03     78.45 o
  35  -5   2      662.73      659.76    114.06 o
  37  -5   2      225.32      190.97    102.89 o
  39  -5   2      555.88      591.52    121.75 o
  41  -5   2      741.13      825.56    146.58 o
  43  -5   2      784.85      668.40    218.12 o
 -48  -4   2      123.08       19.07    132.09 o
 -46  -4   2      494.64      528.70    156.24 o
 -44  -4   2       72.06      215.39    123.34 o
 -42  -4   2      389.76      578.64    130.33 o
 -40  -4   2     1073.20      827.55    126.90 o
 -38  -4   2      701.88      611.27    150.24 o
 -36  -4   2      120.42       20.23     85.49 o
 -34  -4   2      109.84       79.28     80.12 o
 -32  -4   2     2199.73     2284.88    136.80 o
 -30  -4   2       36.01       20.45     69.84 o
 -28  -4   2       68.92      129.14     66.93 o
 -26  -4   2     1303.84     1122.58    121.91 o
 -24  -4   2     1019.43      950.26     68.14 o
 -22  -4   2     1841.71     1754.13     75.68 o
 -20  -4   2     2666.07     2688.65     85.23 o
 -18  -4   2      347.27      398.24     43.52 o
 -16  -4   2      573.18      594.31     42.95 o
 -14  -4   2     1968.37     1935.83     64.58 o
 -12  -4   2     1401.05     1645.94     48.34 o
 -10  -4   2     1135.90     1127.09     44.54 o
  -8  -4   2     7883.91     7736.03    119.81 o
  -6  -4   2     1910.06     1848.46     53.89 o
  -4  -4   2     5914.19     6080.82    111.52 o
  -2  -4   2      391.93      383.82     40.96 o
   0  -4   2      951.35     1039.72     48.12 o
   2  -4   2       81.50      123.19     21.55 o
   4  -4   2      113.93      117.63     28.19 o
   6  -4   2      884.95      832.32     54.28 o
   8  -4   2     2796.48     2717.32     79.47 o
  10  -4   2     4791.31     4880.61    102.81 o
  12  -4   2      298.04      314.84     36.27 o
  14  -4   2     1125.54     1067.77     45.83 o
  16  -4   2      210.97      238.73     40.23 o
  18  -4   2     1692.40     1872.54     68.86 o
  20  -4   2      310.20      229.88     46.87 o
  22  -4   2      592.73      669.56     68.32 o
  24  -4   2     2283.24     2381.77    118.30 o
  26  -4   2     1824.20     1923.05    114.67 o
  28  -4   2     1392.80     1326.35    101.66 o
  30  -4   2      708.93      513.51     91.56 o
  32  -4   2       28.14       -2.82     79.53 o
  34  -4   2      156.98      217.67     90.63 o
  36  -4   2      375.83      315.99    101.16 o
  38  -4   2       56.72      -42.79     91.07 o
  40  -4   2      471.11      422.75    125.92 o
  42  -4   2      204.28      104.08    114.64 o
  44  -4   2      436.55      632.07    159.15 o
  46  -4   2       29.27      113.50    137.52 o
  48  -4   2      325.22      388.48    141.20 o
 -51  -3   2      105.95       38.13    134.63 o
 -49  -3   2       82.67       18.37    135.03 o
 -47  -3   2      168.85       71.65    118.17 o
 -45  -3   2       61.10       84.50    117.43 o
 -43  -3   2      703.11      783.72    145.33 o
 -41  -3   2      105.95       83.98    125.28 o
 -39  -3   2      319.69      252.14     99.55 o
 -37  -3   2      948.23      905.16    151.94 o
 -35  -3   2      179.31      173.58     90.99 o
 -33  -3   2     1213.25     1136.67    102.79 o
 -31  -3   2     1532.89     1581.90    109.62 o
 -29  -3   2      623.51      710.75     78.55 o
 -27  -3   2      474.29      397.48     63.42 o
 -25  -3   2      536.74      714.43     80.93 o
 -23  -3   2     1186.34     1219.86     67.50 o
 -21  -3   2       94.32       37.04     39.56 o
 -19  -3   2     1097.63     1067.54     56.09 o
 -17  -3   2      324.03      328.52     38.95 o
 -15  -3   2     2335.57     2483.51     65.14 o
 -13  -3   2     3675.51     3612.80     73.98 o
 -11  -3   2       26.36       25.94     26.28 o
  -9  -3   2     7030.73     6842.86    100.10 o
  -7  -3   2      465.74      522.62     31.70 o
  -5  -3   2    14871.66    14937.63    197.97 o
  -3  -3   2     1247.07     1202.54     36.08 o
  -1  -3   2     6115.29     6082.60    115.38 o
   1  -3   2      755.34      774.38     33.13 o
   3  -3   2     3739.84     3683.21     87.14 o
   5  -3   2     6071.25     6353.83    119.97 o
   7  -3   2     1630.38     1672.48     47.95 o
   9  -3   2      274.30      280.38     31.32 o
  11  -3   2     2686.43     2556.95     59.13 o
  13  -3   2     1187.07     1335.29     48.25 o
  15  -3   2     5167.94     5066.97     98.55 o
  17  -3   2     1894.60     1868.78     65.22 o
  19  -3   2     2616.68     2616.25     79.77 o
  21  -3   2     2403.29     2382.15     79.84 o
  23  -3   2     4222.39     4513.92    123.72 o
  25  -3   2     2292.06     2282.19    114.97 o
  27  -3   2      142.98      166.53     50.50 o
  29  -3   2     2047.24     2299.13    150.86 o
  31  -3   2      698.79      684.08     96.86 o
  33  -3   2     1976.92     1760.11    135.46 o
  35  -3   2      938.62      934.18    115.25 o
  37  -3   2     3087.37     2637.14    290.05 o
  39  -3   2     1757.84     1982.56    172.87 o
  41  -3   2       34.37      -93.64     97.38 o
  43  -3   2      315.03      201.91    132.79 o
  45  -3   2      193.10      248.18    129.24 o
  47  -3   2      379.63      366.58    134.68 o
  49  -3   2      196.26     -113.80    127.49 o
 -52  -2   2       80.96      183.96    148.37 o
 -50  -2   2      172.03      263.11    153.15 o
 -48  -2   2       86.41      124.37    205.40 o
 -46  -2   2      431.91      444.75    161.55 o
 -44  -2   2     1503.12     1800.57    178.92 o
 -42  -2   2       43.96      -37.56    100.47 o
 -40  -2   2      524.49      591.80    120.12 o
 -38  -2   2     1232.87     1090.48    126.02 o
 -36  -2   2      537.50      707.82     99.68 o
 -34  -2   2     1653.44     1475.28    119.73 o
 -32  -2   2      147.43       32.61     63.93 o
 -30  -2   2     3317.26     3387.76    119.68 o
 -28  -2   2      587.88      556.87     65.56 o
 -26  -2   2     1544.46     1463.77     73.47 o
 -24  -2   2     4645.22     4507.35    111.62 o
 -22  -2   2      223.74      149.93     46.05 o
 -20  -2   2     6800.52     7159.91    128.37 o
 -18  -2   2     3402.60     3296.02     77.48 o
 -16  -2   2     4931.30     5236.17     95.39 o
 -14  -2   2     3344.75     3328.95     72.15 o
 -12  -2   2     2389.76     2500.70     59.08 o
 -10  -2   2     5151.30     5322.77     86.54 o
  -8  -2   2    10699.37    10603.00    140.45 o
  -6  -2   2    18852.46    18384.09    230.24 o
  -4  -2   2     1046.39     1049.97     33.77 o
  -2  -2   2    17476.87    16969.46    218.61 o
   0  -2   2      521.54      510.76     27.27 o
   2  -2   2     8870.88     9253.19    124.66 o
   4  -2   2     3249.25     3398.04     63.77 o
   6  -2   2     6541.49     6768.94     99.76 o
   8  -2   2     8199.31     7843.35    111.46 o
  10  -2   2     2581.09     2671.50     59.64 o
  12  -2   2     4991.78     5094.52     89.38 o
  14  -2   2    12017.48    11948.85    177.93 o
  16  -2   2     2496.46     2626.00     69.43 o
  18  -2   2      137.06      138.28     34.09 o
  20  -2   2     5406.70     5462.08    109.98 o
  22  -2   2      338.43      377.68     44.60 o
  24  -2   2     1583.60     1626.59     70.26 o
  26  -2   2     2774.59     2840.50     87.36 o
  28  -2   2      827.58      823.88     62.11 o
  30  -2   2     1089.04      964.49     74.69 o
  32  -2   2     1270.17     1243.48    187.64 o
  34  -2   2      855.91      869.41    121.11 o
  36  -2   2      311.77      235.66    103.58 o
  38  -2   2      821.31     1061.72    137.85 o
  40  -2   2      732.45      641.33    126.40 o
  42  -2   2       89.86      -70.15     96.32 o
  44  -2   2        0.29       -8.72    141.58 o
  46  -2   2      143.93      -13.56    188.45 o
  48  -2   2       14.83      219.14    140.72 o
  50  -2   2        9.09       34.11    137.14 o
  52  -2   2      283.80      422.49    179.03 o
 -53  -1   2       32.73       77.46    165.49 o
 -51  -1   2      444.23      371.16    181.20 o
 -49  -1   2      326.84      257.02    181.57 o
 -47  -1   2      761.04      880.23    166.60 o
 -45  -1   2      175.36      416.86    145.90 o
 -43  -1   2     1265.52     1485.24    204.72 o
 -41  -1   2      526.24      376.33    189.99 o
 -39  -1   2      231.17       82.86    120.58 o
 -37  -1   2      590.06      574.25    123.08 o
 -35  -1   2       69.59      -64.72     64.72 o
 -33  -1   2     1837.71     1722.24    122.01 o
 -31  -1   2      239.55      256.89     65.74 o
 -29  -1   2     6054.77     6009.83    145.91 o
 -27  -1   2     2818.33     2680.16     94.75 o
 -25  -1   2      579.65      619.86     52.96 o
 -23  -1   2     3024.78     3254.43     94.38 o
 -21  -1   2     4200.22     4398.28    125.44 o
 -19  -1   2     7005.94     7221.18    128.09 o
 -17  -1   2     6725.09     7342.27    118.25 o
 -15  -1   2     3428.28     3355.56     70.89 o
 -13  -1   2     8765.84     8561.53    116.75 o
 -11  -1   2     7559.84     7291.98    101.53 o
  -9  -1   2     5491.71     5592.16     79.76 o
  -7  -1   2     8602.01     8388.78    104.65 o
  -5  -1   2     7112.22     7089.20     96.18 o
  -3  -1   2     6990.09     6367.79     84.38 o
  -1  -1   2    47832.53    44426.10    497.65 o
   1  -1   2    37790.30    35398.41    404.38 o
   3  -1   2    98101.55    92533.15   1059.18 o
   5  -1   2   109444.88   103686.22   1250.26 o
   7  -1   2     6490.62     6278.15     97.79 o
   9  -1   2    20206.22    19636.94    248.28 o
  11  -1   2     5430.70     5269.76     94.86 o
  13  -1   2     8826.01     8810.57    143.54 o
  15  -1   2     5255.48     5415.71    102.00 o
  17  -1   2      749.93      763.79     61.00 o
  19  -1   2     2083.10     2059.40     68.91 o
  21  -1   2     8301.98     8316.29    189.61 o
  23  -1   2      260.97      285.93     40.57 o
  25  -1   2     1465.02     1495.75     96.77 o
  27  -1   2     1119.68     1179.05     75.76 o
  29  -1   2     2549.11     2690.27    135.19 o
  31  -1   2     1746.79     1971.22     99.37 o
  33  -1   2     2241.34     2317.31    121.92 o
  35  -1   2     1077.60     1097.10    114.00 o
  37  -1   2     1779.11     1596.83    124.98 o
  39  -1   2       69.78        0.31     84.50 o
  41  -1   2      292.59      186.53    102.67 o
  43  -1   2      441.60      433.20    138.46 o
  45  -1   2       40.51      -53.45    119.63 o
  47  -1   2      260.10      282.66    137.22 o
  49  -1   2      310.03      151.05    140.25 o
  51  -1   2       17.70      142.22    161.44 o
  53  -1   2      166.16      322.99    185.87 o
 -54   0   2      141.79      466.55    196.81 o
 -52   0   2      237.64      250.02    175.77 o
 -50   0   2      234.23      308.64    204.17 o
 -48   0   2     1192.44      786.59    332.75 o
 -46   0   2      185.23       34.66    111.70 o
 -44   0   2       70.98      226.78    110.79 o
 -42   0   2      232.83      218.88    121.97 o
 -40   0   2      790.36     1061.60    122.22 o
 -38   0   2      263.53      336.83     91.62 o
 -36   0   2      660.28      616.24     93.40 o
 -34   0   2     1106.83     1316.72     96.01 o
 -32   0   2     4843.01     4637.05    151.21 o
 -30   0   2     4768.15     4715.12    142.28 o
 -28   0   2     2465.05     2305.81    100.12 o
 -26   0   2     1134.33     1335.08     78.74 o
 -24   0   2     1190.21     1312.36     70.55 o
 -22   0   2     3862.11     3650.59     98.15 o
 -20   0   2     3144.17     3162.07     87.34 o
 -18   0   2      618.78      589.29     43.59 o
 -16   0   2     2089.57     2174.96     57.72 o
 -14   0   2     1933.25     1865.92     60.40 o
 -12   0   2     2982.23     2823.81     67.06 o
 -10   0   2       15.24       -6.43     25.32 o
  -8   0   2       37.42        5.36     23.39 o
  -6   0   2     3278.65     3536.80     58.79 o
  -4   0   2    30295.58    29404.17    314.97 o
  -2   0   2    26154.71    23941.83    278.18 o
   0   0   2    16625.83    16639.19    206.05 o
   2   0   2    23394.34    22742.46    286.05 o
   4   0   2      720.20      618.06     29.53 o
   6   0   2    35640.04    34341.25    471.10 o
   8   0   2     3250.47     3371.70     77.79 o
  10   0   2     7561.80     7884.83    145.39 o
  12   0   2     8926.31     9387.99    151.45 o
  14   0   2     1063.10     1034.41     51.80 o
  16   0   2     7215.72     7021.23    136.40 o
  18   0   2    18374.50    20155.70    327.86 o
  20   0   2      599.53      639.18     61.44 o
  22   0   2     3598.06     3657.77    155.55 o
  24   0   2     6037.23     5654.99    202.13 o
  26   0   2      500.99      579.69     79.94 o
  28   0   2     1955.09     1948.60    128.66 o
  30   0   2      370.69      371.22     82.51 o
  32   0   2        8.46       41.73     68.27 o
  34   0   2     5637.31     5730.21    207.91 o
  36   0   2      464.63      456.45     97.25 o
  38   0   2        3.98      -12.88     82.93 o
  40   0   2      142.26       86.00     98.50 o
  42   0   2      501.88      700.75    127.15 o
  44   0   2       59.64       42.82    106.07 o
  46   0   2      497.89      464.89    145.85 o
  48   0   2      535.84      385.34    166.71 o
  50   0   2      190.35      227.21    138.40 o
  52   0   2       50.40      -32.83    152.73 o
  54   0   2        2.46      -45.48    170.80 o
 -53   1   2       33.95       65.15    183.78 o
 -51   1   2      450.79      147.52    548.10 o
 -49   1   2      323.85      461.49    148.52 o
 -47   1   2      772.45      865.68    160.09 o
 -45   1   2      177.86      162.43    117.57 o
 -43   1   2     1237.65     1233.48    279.99 o
 -41   1   2      512.67      482.31    160.13 o
 -39   1   2      221.91      278.20     92.78 o
 -37   1   2      599.83      724.43    154.24 o
 -35   1   2       71.57       75.52     69.36 o
 -33   1   2     1851.24     1842.26     96.84 o
 -31   1   2      236.63      273.71     60.11 o
 -29   1   2     6052.64     6140.17    149.36 o
 -27   1   2     2867.50     2904.37    113.09 o
 -25   1   2      565.03      615.26     57.67 o
 -23   1   2     2905.86     3168.35     95.02 o
 -21   1   2     4160.89     4505.41    115.02 o
 -19   1   2     6885.79     6594.54    153.73 o
 -17   1   2     6716.90     7417.26    148.02 o
 -15   1   2     3473.25     3212.27     88.47 o
 -13   1   2     8620.43     8290.57    145.03 o
 -11   1   2     7601.62     7231.16    115.29 o
  -9   1   2     5455.19     5404.41     89.40 o
  -7   1   2     8574.07     8415.60    113.76 o
  -5   1   2     7123.75     7088.40     97.45 o
  -3   1   2     7141.70     6588.33     85.71 o
  -1   1   2    47460.61    44399.88    496.06 o
   1   1   2    38191.52    36260.53    403.39 o
   3   1   2    97961.89    93328.18   1019.85 o
   5   1   2   110056.63   106369.90   1115.02 o
   7   1   2     6671.85     6405.85     92.58 o
   9   1   2    20437.65    19887.74    246.15 o
  11   1   2     5397.23     5400.67     96.07 o
  13   1   2     8709.64     8410.60    230.70 o
  15   1   2     5292.41     5501.90    143.35 o
  17   1   2      761.89      756.68     60.44 o
  19   1   2     2169.77     2209.50     90.84 o
  21   1   2     8277.98     8313.35    215.69 o
  23   1   2      251.30      147.90     45.15 o
  25   1   2     1502.69     1323.25    104.36 o
  27   1   2     1079.13     1127.00     90.93 o
  29   1   2     2559.72     2617.71    143.85 o
  31   1   2     1770.22     1835.54     96.79 o
  33   1   2     2256.71     2334.80    109.95 o
  35   1   2     1078.82     1320.37     91.40 o
  37   1   2     1813.17     1762.46    142.70 o
  39   1   2       68.51      118.22     92.81 o
  41   1   2      292.77      345.19    120.62 o
  43   1   2      454.03      521.77    138.12 o
  45   1   2       42.20      144.88    121.54 o
  47   1   2      272.45      280.18    177.22 o
  49   1   2      304.26      213.41    130.70 o
  51   1   2       15.51      180.91    176.01 o
  53   1   2      161.28      256.74    181.91 o
 -52   2   2       79.09      134.77    165.49 o
 -50   2   2      175.45      240.72    169.68 o
 -48   2   2       83.32      133.45    162.84 o
 -46   2   2      431.92      299.27    129.63 o
 -44   2   2     1511.82     1336.89    195.01 o
 -42   2   2       42.76       63.66     92.55 o
 -40   2   2      514.46      601.98    110.85 o
 -38   2   2     1268.25     1217.69    124.42 o
 -36   2   2      551.00      628.40    115.17 o
 -34   2   2     1704.79     1600.90    109.39 o
 -32   2   2      141.10      177.85     67.90 o
 -30   2   2     3282.76     3360.01    130.37 o
 -28   2   2      583.46      681.68    115.03 o
 -26   2   2     1505.38     1480.22    116.45 o
 -24   2   2     4683.54     4843.24    140.47 o
 -22   2   2      231.63      334.86     65.15 o
 -20   2   2     6716.96     7200.45    176.66 o
 -18   2   2     3378.81     3309.78    108.94 o
 -16   2   2     4797.78     5082.15    135.34 o
 -14   2   2     3317.33     3345.91    102.68 o
 -12   2   2     2333.38     2417.77     82.73 o
 -10   2   2     5248.00     5105.16    235.82 o
  -8   2   2    10565.29    10729.29    208.27 o
  -6   2   2    18502.04    18198.69    355.38 o
  -4   2   2     1049.41     1141.71     56.90 o
  -2   2   2    17270.87    16786.14    325.57 o
   0   2   2      507.32      453.36     31.62 o
   2   2   2     8967.36     9330.98    176.42 o
   4   2   2     3280.90     3362.77     72.77 o
   6   2   2     6564.64     6769.03    116.65 o
   8   2   2     8193.07     7986.86    170.87 o
  10   2   2     2587.63     2602.70     89.71 o
  12   2   2     4980.29     5047.43    120.95 o
  14   2   2    12133.41    11970.38    235.05 o
  16   2   2     2449.98     2658.64    100.72 o
  18   2   2      138.74      159.14     49.23 o
  20   2   2     5359.68     5289.36    184.89 o
  22   2   2      341.18      285.35     52.82 o
  24   2   2     1590.63     1447.80     91.14 o
  26   2   2     2739.26     2717.51    112.64 o
  28   2   2      860.17      895.70     72.81 o
  30   2   2     1102.59      973.57    142.43 o
  32   2   2     1252.14     1176.70     87.48 o
  34   2   2      822.77      764.22     89.18 o
  36   2   2      315.31      320.01     86.39 o
  38   2   2      840.01      876.05    102.71 o
  40   2   2      747.87     1017.82    218.89 o
  42   2   2      103.32      -29.73    103.36 o
  44   2   2        0.10      -82.07    126.39 o
  46   2   2      145.67       50.07    142.23 o
  48   2   2       14.92      -10.22    145.50 o
  50   2   2        9.89      -81.89    160.21 o
  52   2   2      280.84      462.11    173.98 o
 -47   3   2      171.66      442.41    231.82 o
 -45   3   2       59.56      353.04    228.24 o
 -43   3   2      702.56      893.03    185.10 o
 -41   3   2       99.86      252.75    143.70 o
 -39   3   2      316.17      469.54    232.32 o
 -37   3   2      934.35      944.18    191.19 o
 -35   3   2      185.70      128.92     86.61 o
 -33   3   2     1241.46     1298.28    123.03 o
 -31   3   2     1528.09     1549.57    125.68 o
 -29   3   2      614.30      665.22     88.56 o
 -27   3   2      484.62      617.52     83.44 o
 -25   3   2      526.70      663.04     79.18 o
 -23   3   2     1236.50     1301.73     89.41 o
 -21   3   2       88.37      116.44     57.79 o
 -19   3   2     1087.62      966.56    102.79 o
 -17   3   2      295.58      199.18     94.64 o
 -15   3   2     2377.52     2470.22    108.55 o
 -13   3   2     3678.68     3805.73    156.51 o
 -11   3   2       33.43       50.98     31.68 o
  -9   3   2     7007.03     6891.97    198.05 o
  -7   3   2      458.44      534.60     49.06 o
  -5   3   2    14647.11    14841.17    335.02 o
  -3   3   2     1187.06     1152.78     50.14 o
  -1   3   2     6021.65     5985.61    144.78 o
   1   3   2      754.92      893.11     67.70 o
   3   3   2     3743.09     3815.56    347.39 o
   5   3   2     6052.14     6386.18    350.08 o
   7   3   2     1671.38     1771.24     62.16 o
   9   3   2      310.84      273.84     73.31 o
  11   3   2     2635.93     2660.68    120.55 o
  13   3   2     1128.57     1286.48     78.02 o
  15   3   2     5189.96     5023.98    136.29 o
  17   3   2     1947.21     1947.40    127.29 o
  19   3   2     2554.03     2426.11    141.34 o
  21   3   2     2410.97     2595.48    120.80 o
  23   3   2     4176.64     4371.45    167.89 o
  25   3   2     2330.17     2406.28    127.05 o
  27   3   2      145.13       92.34     91.54 o
  29   3   2     2047.05     2121.87    181.20 o
  31   3   2      680.49      395.06    101.04 o
  33   3   2     1988.72     2347.18    159.60 o
  35   3   2      905.09      999.07    167.99 o
  37   3   2     3111.79     2869.91    229.14 o
  39   3   2     1799.93     1558.72    193.50 o
  41   3   2       39.46      -94.40    174.40 o
  43   3   2      332.33      500.17    243.44 o
 -46   4   2      490.40      801.15    278.52 o
 -44   4   2       71.14      432.36    238.97 o
 -42   4   2      380.86      205.45    221.09 o
 -40   4   2     1074.13     1456.38    303.21 o
 -38   4   2      699.24      953.73    193.03 o
 -36   4   2      123.05      140.02    153.32 o
 -34   4   2      109.98       -3.84    134.92 o
 -32   4   2     2202.83     2649.79    186.88 o
 -30   4   2       36.23      -33.67     89.75 o
 -28   4   2       65.98       11.99     91.71 o
 -26   4   2     1282.89      995.14     97.96 o
 -24   4   2      989.02     1124.09     96.05 o
 -22   4   2     1888.23     1968.78    114.21 o
 -20   4   2     2727.56     3076.58    132.15 o
 -18   4   2      350.64      567.74     81.36 o
 -16   4   2      569.43      608.17     80.11 o
 -14   4   2     1945.01     1916.68     89.66 o
 -12   4   2     1403.68     1599.06     76.67 o
 -10   4   2     1124.05     1146.14     89.44 o
  -8   4   2     7802.41     8127.74    248.01 o
  -6   4   2     1878.15     1820.96    163.38 o
  -4   4   2     5785.28     5891.15    525.76 o
  -2   4   2      391.55      371.12    109.99 o
   0   4   2      883.81     1093.29    196.52 o
   2   4   2       79.59       13.74    132.39 o
   4   4   2      112.10      117.31    135.40 o
   6   4   2      948.14      962.66    115.97 o
   8   4   2     2806.82     2751.75    134.17 o
  10   4   2     4754.66     4919.76    194.66 o
  12   4   2      316.25      254.74     74.54 o
  14   4   2     1107.61     1176.48     69.13 o
  16   4   2      194.63      130.46     54.98 o
  18   4   2     1701.39     1966.74    111.16 o
  20   4   2      320.63      411.67     77.11 o
  22   4   2      587.80      741.30     72.01 o
  24   4   2     2328.25     2722.49    123.09 o
  26   4   2     1840.39     2163.09    115.62 o
  28   4   2     1380.49     1545.85    131.89 o
  30   4   2      698.25      756.12    110.95 o
  32   4   2       29.00      -86.12     86.12 o
  34   4   2      157.75       10.39    181.10 o
  36   4   2      380.98      354.26    219.08 o
  38   4   2       51.55      108.93    190.15 o
  40   4   2      475.85      546.09    241.32 o
 -43   5   2       71.99      342.76    247.91 o
 -41   5   2      120.75      132.95    244.67 o
 -39   5   2      427.63      357.62    242.32 o
 -37   5   2     1401.25     1275.51    313.26 o
 -35   5   2      311.34      618.71    269.36 o
 -33   5   2      434.84      238.86    245.23 o
 -31   5   2       83.13      399.73    232.15 o
 -29   5   2      116.96       37.73    244.78 o
 -27   5   2      313.43      532.77    156.31 o
 -25   5   2     1525.78     1395.26    187.06 o
 -23   5   2     1499.23     1553.25    186.79 o
 -21   5   2       39.87       44.99    105.89 o
 -19   5   2     1684.47     1829.98    189.64 o
 -17   5   2     2459.91     2374.50    143.80 o
 -15   5   2      239.90      296.47     74.75 o
 -13   5   2     1404.48     1259.02    127.36 o
 -11   5   2      275.00      162.05    106.89 o
  -9   5   2     3965.65     4158.53    256.21 o
  -7   5   2      228.19      255.84    109.83 o
  -5   5   2     1979.61     1953.54    287.90 o
  -3   5   2      260.35      591.78    222.21 o
  -1   5   2      186.14      222.55    188.25 o
   1   5   2        9.22      254.72    199.76 o
   3   5   2      515.04      235.95    204.00 o
   5   5   2     1173.26     1343.66    263.32 o
   7   5   2      259.89      194.06    178.75 o
   9   5   2       30.57      168.38    141.58 o
  11   5   2     1169.27     1266.11     96.09 o
  13   5   2     1372.80     1476.51    126.48 o
  15   5   2     4486.85     4707.50    348.97 o
  17   5   2       27.22       18.20     88.68 o
  19   5   2     1403.84     1477.05    307.68 o
  21   5   2     1027.77     1109.72    281.20 o
  23   5   2     1094.08     1286.23    287.68 o
  25   5   2      310.57      135.96    219.08 o
  27   5   2      326.02      507.88    241.54 o
  29   5   2      638.55      839.91    263.21 o
  31   5   2      462.08      324.55    245.00 o
  33   5   2        1.76      209.03    228.36 o
  35   5   2      679.02      418.62    258.74 o
  37   5   2      216.45      400.07    262.54 o
  39   5   2      555.95      704.28    288.13 o
  41   5   2      732.01      338.85    272.93 o
 -38   6   2      266.44     -226.90    226.90 o
 -36   6   2      380.14      389.57    279.64 o
 -34   6   2      415.12      193.16    251.48 o
 -32   6   2      228.25      465.09    262.54 o
 -30   6   2      357.63      414.93    247.91 o
 -28   6   2      710.13      616.47    285.56 o
 -26   6   2      342.90      658.59    266.23 o
 -24   6   2      159.04      107.47    223.22 o
 -22   6   2     1776.56     1567.21    339.96 o
 -20   6   2     1150.61      945.49    284.66 o
 -18   6   2     3115.97     2865.96    400.41 o
 -16   6   2      139.23       -7.06    112.02 o
 -14   6   2      881.82      556.35    147.02 o
 -12   6   2     4192.57     4681.08    483.86 o
 -10   6   2       41.32      105.13    200.65 o
  -8   6   2      922.38     1049.39    281.76 o
  -6   6   2     2283.12     2176.76    345.55 o
  -4   6   2      338.82      276.84    245.90 o
  -2   6   2      396.62      212.27    224.67 o
   0   6   2       34.48      -46.25    186.13 o
   2   6   2     1129.44     1416.28    296.84 o
   4   6   2      490.50      448.33    261.87 o
   6   6   2      699.09      864.04    266.23 o
   8   6   2      275.28      535.14    256.96 o
  10   6   2     2297.63     2527.00    344.43 o
  12   6   2       35.28      201.25    163.38 o
  14   6   2      913.41      949.48    268.07 o
  16   6   2        8.15      -11.17    223.22 o
  18   6   2      149.23       69.15    224.45 o
  20   6   2      126.75      196.40    238.30 o
  22   6   2      166.52      452.80    268.13 o
  24   6   2      828.65      668.42    300.19 o
  26   6   2      284.80      231.71    269.36 o
  28   6   2      131.00      -93.40    246.34 o
  30   6   2       38.11     -139.65    224.33 o
  32   6   2      235.04      261.65    284.44 o
  34   6   2      226.46      -56.98    274.27 o
  36   6   2        3.13      -65.24    256.17 o
  38   6   2       95.44     -233.50    262.21 o
 -31   7   2       31.11      -79.32    270.25 o
 -29   7   2      236.55      176.29    288.91 o
 -27   7   2      330.16      468.11    305.89 o
 -25   7   2      132.19      187.91    276.51 o
 -23   7   2      287.70      453.70    295.28 o
 -21   7   2      145.66       -4.80    259.64 o
 -19   7   2      222.59      323.88    268.69 o
 -17   7   2      514.45      769.42    304.66 o
 -15   7   2      465.13      481.85    276.73 o
 -13   7   2      884.58     1015.20    343.76 o
 -11   7   2      837.08     1096.98    334.83 o
  -9   7   2      242.68       59.66    262.88 o
  -7   7   2       26.39      115.30    231.04 o
  -5   7   2       32.52      -61.67    212.94 o
  -3   7   2      395.87      379.29    265.22 o
  -1   7   2      259.19      348.46    273.27 o
   1   7   2      171.56     -170.37    244.78 o
   3   7   2      385.22      129.82    242.43 o
   5   7   2     1141.11     1391.25    327.90 o
   7   7   2        7.77      -44.91    245.00 o
   9   7   2      407.81       25.47    263.77 o
  11   7   2       69.81     -172.83    232.15 o
  21   7   2       64.69      101.33    273.27 o
  23   7   2      400.28      192.38    299.86 o
  25   7   2      506.21      803.60    332.81 o
  27   7   2      232.79       97.31    296.73 o
  29   7   2      344.26      304.33    313.82 o
  31   7   2       41.72     -106.69    297.40 o
 -22   8   2      111.33      120.77    284.10 o
 -20   8   2      571.09      479.61    351.14 o
 -18   8   2      168.51      216.51    309.35 o
 -16   8   2      802.16      133.17    314.38 o
 -14   8   2      388.87       90.38    305.89 o
 -12   8   2      141.17        4.92    289.13 o
 -10   8   2      734.82      522.29    303.43 o
  -8   8   2       34.50      178.31    305.00 o
  -6   8   2      217.69      379.96    319.30 o
  -4   8   2      653.49      922.47    340.08 o
  -2   8   2        1.11      -25.81    259.41 o
   0   8   2      545.69      911.75    350.02 o
   2   8   2      485.63       23.57    300.19 o
   4   8   2      111.72     -115.30    284.33 o
   6   8   2      189.53      302.31    298.18 o
   8   8   2       57.29     -113.73    283.66 o
 -20  -8   3      211.06      153.26     72.59 o
 -18  -8   3       12.01      -23.60     64.38 o
 -16  -8   3      201.99      253.15     64.19 o
 -14  -8   3       11.21      -50.65     52.74 o
 -12  -8   3      138.72      130.57     53.11 o
 -10  -8   3       61.13      -20.37     47.58 o
  -8  -8   3      297.74      296.85     63.70 o
  -6  -8   3      297.98      240.61     60.96 o
  -4  -8   3      258.30      298.10     47.80 o
  -2  -8   3       44.39       89.67     52.97 o
   0  -8   3      160.30      134.40     58.38 o
   2  -8   3       20.69      -64.31     64.31 o
   4  -8   3       15.21       20.06     71.25 o
   6  -8   3      212.73      254.32    140.60 o
   8  -8   3        5.30      -31.41     85.05 o
  10  -8   3      185.22      275.50     83.21 o
  12  -8   3       30.47       44.92     70.07 o
  14  -8   3       70.42       32.85     74.25 o
  16  -8   3       64.65       27.09     93.93 o
  18  -8   3       12.29       61.89     63.19 o
  20  -8   3      500.53      325.42     77.46 o
 -31  -7   3      239.41      174.15    112.57 o
 -29  -7   3      168.69      -90.86     90.86 o
 -27  -7   3       84.37       80.38     75.60 o
 -25  -7   3      348.90      217.84     78.26 o
 -23  -7   3      230.52       87.95     70.61 o
 -21  -7   3      418.37      467.96     76.42 o
 -19  -7   3      227.41      347.07     70.02 o
 -17  -7   3      117.24      135.80     56.82 o
 -15  -7   3      461.37      391.16     58.07 o
 -13  -7   3       31.21       87.08     50.89 o
 -11  -7   3      744.43      690.61     72.39 o
  -9  -7   3      685.79      708.04     56.70 o
  -7  -7   3      221.15      249.48     50.84 o
  -5  -7   3       88.61      150.72     45.74 o
  -3  -7   3       71.81       56.36     40.76 o
  -1  -7   3      386.61      449.37     48.37 o
   1  -7   3      255.86      324.05     51.12 o
   3  -7   3      138.45       72.42     50.84 o
   5  -7   3      570.23      539.02     84.19 o
   7  -7   3      445.68      451.10     61.67 o
   9  -7   3      588.52      583.05     80.63 o
  11  -7   3      344.60      406.30     77.25 o
  13  -7   3      466.62      458.26     85.75 o
  15  -7   3      261.91      358.87     77.12 o
  17  -7   3      128.72       65.07     56.85 o
  19  -7   3      200.41      304.48     65.95 o
  21  -7   3      429.61      571.70     82.31 o
  23  -7   3      495.71      234.95     88.97 o
  25  -7   3      119.96       22.46     87.83 o
  27  -7   3      135.50       10.03     93.57 o
  29  -7   3       73.95      264.75    128.18 o
  31  -7   3       97.31      149.88    113.20 o
 -38  -6   3      120.06      286.31    113.36 o
 -36  -6   3        0.93      -97.37     97.37 o
 -34  -6   3      171.92      163.97     98.37 o
 -32  -6   3      181.11       87.47     90.17 o
 -30  -6   3      211.21      214.25     89.54 o
 -28  -6   3       96.62       96.32     77.57 o
 -26  -6   3      238.20      174.91    113.78 o
 -24  -6   3      605.79      765.03     96.30 o
 -22  -6   3      556.72      501.91     87.85 o
 -20  -6   3      473.88      456.25     63.06 o
 -18  -6   3      883.25      872.39     65.51 o
 -16  -6   3      707.21      658.58     63.13 o
 -14  -6   3       30.50       54.46     43.14 o
 -12  -6   3     2746.88     2800.25     84.03 o
 -10  -6   3      629.34      619.02     52.22 o
  -8  -6   3       57.28       66.74     35.80 o
  -6  -6   3      469.29      471.18     39.30 o
  -4  -6   3     1660.48     1653.37     53.67 o
  -2  -6   3      129.38      147.91     30.43 o
   0  -6   3      974.05     1102.01     55.01 o
   2  -6   3      247.58      283.88     47.00 o
   4  -6   3      102.89       55.81     40.57 o
   6  -6   3     1557.88     1657.59     98.60 o
   8  -6   3     2798.01     2786.29     87.05 o
  10  -6   3      715.64      616.93     52.47 o
  12  -6   3       93.22      -30.54     45.02 o
  14  -6   3      207.13      124.34     52.28 o
  16  -6   3     1235.54     1098.10     67.98 o
  18  -6   3       65.00      118.03     55.20 o
  20  -6   3      147.40      215.65     61.68 o
  22  -6   3       17.71        8.82     60.32 o
  24  -6   3      721.67      743.08    132.93 o
  26  -6   3        5.76      -43.18     78.51 o
  28  -6   3      203.01      101.95     95.28 o
  30  -6   3      236.36      219.01     99.81 o
  32  -6   3      173.60      263.16    110.19 o
  34  -6   3      298.59      277.76    110.89 o
  36  -6   3       59.58      227.28    115.44 o
  38  -6   3      382.68      364.64    124.24 o
 -43  -5   3      145.73       10.77    117.91 o
 -41  -5   3      131.39       12.97    105.69 o
 -39  -5   3      201.85      166.45    107.83 o
 -37  -5   3       85.43      112.04     98.78 o
 -35  -5   3      223.38      336.15    108.56 o
 -33  -5   3      292.25      138.21     89.40 o
 -31  -5   3     1151.79     1083.91    148.16 o
 -29  -5   3       99.84      146.21     76.75 o
 -27  -5   3      744.51      531.18     84.43 o
 -25  -5   3     1319.09     1384.52    139.23 o
 -23  -5   3      971.23      789.85    102.69 o
 -21  -5   3     2016.20     2012.93     86.65 o
 -19  -5   3     3929.24     3986.99    114.30 o
 -17  -5   3      453.62      444.43     54.17 o
 -15  -5   3      517.18      489.76     45.61 o
 -13  -5   3      195.09      268.81     39.40 o
 -11  -5   3      105.72      143.85     34.86 o
  -9  -5   3      550.11      519.65     39.96 o
  -7  -5   3     3276.27     3319.08     71.16 o
  -5  -5   3     1514.11     1640.02     51.77 o
  -3  -5   3      769.18      776.24     39.19 o
  -1  -5   3      307.46      292.15     36.21 o
   1  -5   3      367.26      372.15     33.45 o
   3  -5   3     3840.04     3779.42    108.93 o
   5  -5   3     1889.11     2034.25     82.74 o
   7  -5   3      350.67      357.92     52.44 o
   9  -5   3     1815.26     1817.08     65.55 o
  11  -5   3     1364.31     1457.29     61.08 o
  13  -5   3     1348.72     1322.20     58.26 o
  15  -5   3     1589.92     1504.14     64.10 o
  17  -5   3     2192.21     2166.80     77.64 o
  19  -5   3      546.44      648.58     63.59 o
  21  -5   3       22.15      -13.47     53.52 o
  23  -5   3      802.56      855.65     83.49 o
  25  -5   3      291.28      302.46     77.56 o
  27  -5   3     1597.36     1574.01    123.75 o
  29  -5   3     1083.55     1066.56    116.00 o
  31  -5   3        5.91      -11.29     85.88 o
  33  -5   3      304.72      442.90    114.93 o
  35  -5   3       50.41      -37.22    101.60 o
  37  -5   3      235.77      245.20    114.00 o
  39  -5   3       19.12      -95.87    100.03 o
  41  -5   3      112.55      133.96    111.97 o
  43  -5   3      776.62      881.40    156.01 o
 -46  -4   3      773.42      616.98    152.59 o
 -44  -4   3       63.94      -46.11    120.63 o
 -42  -4   3      108.18      196.69    115.08 o
 -40  -4   3      407.07      298.18    109.93 o
 -38  -4   3      629.44      524.87    114.90 o
 -36  -4   3      135.03      181.79     97.29 o
 -34  -4   3      853.13      858.45    109.52 o
 -32  -4   3      564.11      450.08     93.48 o
 -30  -4   3     2291.25     2267.41    136.21 o
 -28  -4   3      735.51      580.52    100.69 o
 -26  -4   3      248.51      364.75     76.88 o
 -24  -4   3      256.49      264.30     60.98 o
 -22  -4   3      120.51       93.44     47.25 o
 -20  -4   3      106.26       51.48     40.52 o
 -18  -4   3     5122.73     4917.04    103.70 o
 -16  -4   3     2128.19     2103.78     66.49 o
 -14  -4   3     2095.08     2095.89     66.82 o
 -12  -4   3     1708.90     1774.10     56.59 o
 -10  -4   3      460.28      416.60     36.53 o
  -8  -4   3      169.77      133.19     31.10 o
  -6  -4   3     5955.82     5829.17     95.26 o
  -4  -4   3       59.06        6.09     29.24 o
  -2  -4   3      583.45      563.26     35.19 o
   0  -4   3     1620.84     1735.99     49.90 o
   2  -4   3     2028.96     2110.69     55.71 o
   4  -4   3     3072.59     3067.67     93.70 o
   6  -4   3      385.92      456.57     37.12 o
   8  -4   3     1853.89     2043.99     67.02 o
  10  -4   3     5711.48     5594.04    119.69 o
  12  -4   3     1799.53     1750.87     59.84 o
  14  -4   3     1609.21     1521.36     68.58 o
  16  -4   3     1375.61     1239.63     60.23 o
  18  -4   3       32.39      -33.77     41.73 o
  20  -4   3      980.71      864.17     64.39 o
  22  -4   3      170.73      135.71     51.02 o
  24  -4   3      493.97      488.81     83.41 o
  26  -4   3      612.83      756.33     96.68 o
  28  -4   3      267.28      225.45     91.23 o
  30  -4   3      947.81      944.42    113.72 o
  32  -4   3      118.03      -37.30     88.77 o
  34  -4   3      484.97      548.52    115.76 o
  36  -4   3      455.61      300.47    105.00 o
  38  -4   3      319.94      350.05    111.27 o
  40  -4   3       37.26      -97.86     97.86 o
  42  -4   3       51.32     -108.03    108.03 o
  44  -4   3      118.34      126.79    119.92 o
  46  -4   3        2.42       41.76    122.30 o
 -49  -3   3      193.40      168.23    140.91 o
 -47  -3   3      103.49      232.42    138.07 o
 -45  -3   3      190.85       12.83    117.23 o
 -43  -3   3       40.06      -33.57    108.94 o
 -41  -3   3      122.33      -34.65     99.65 o
 -39  -3   3       82.02      -19.58     89.45 o
 -37  -3   3      622.27      782.41    133.99 o
 -35  -3   3       61.70       56.60     82.31 o
 -33  -3   3       99.03      146.35     78.75 o
 -31  -3   3      342.75      279.18     78.35 o
 -29  -3   3      539.43      356.80     75.91 o
 -27  -3   3     2660.68     2888.69    111.24 o
 -25  -3   3     2493.91     2346.13    110.13 o
 -23  -3   3     5806.90     5772.26    125.25 o
 -21  -3   3     4276.30     4502.47    106.27 o
 -19  -3   3       73.60      122.64     38.37 o
 -17  -3   3       98.86       83.03     35.71 o
 -15  -3   3     1017.23      998.29     49.14 o
 -13  -3   3      985.22     1085.89     47.08 o
 -11  -3   3     3166.38     2992.99     72.12 o
  -9  -3   3     7812.06     7797.70    114.68 o
  -7  -3   3     6094.38     6254.83     95.60 o
  -5  -3   3     2333.84     2517.99     60.89 o
  -3  -3   3     1084.33     1113.17     38.87 o
  -1  -3   3     9930.23     9277.00    132.55 o
   1  -3   3     1989.96     2080.31     54.15 o
   3  -3   3     3731.85     3623.63     70.78 o
   5  -3   3     3451.42     3372.79     64.90 o
   7  -3   3     1629.44     1789.58     51.92 o
   9  -3   3     1532.01     1587.32     51.49 o
  11  -3   3     3126.13     2894.81     70.15 o
  13  -3   3     5912.02     5862.32    106.49 o
  15  -3   3      361.86      347.17     40.60 o
  17  -3   3     1366.23     1461.29     61.82 o
  19  -3   3      653.22      752.73     79.27 o
  21  -3   3     1462.35     1568.03     83.28 o
  23  -3   3     2028.69     2006.05     89.23 o
  25  -3   3     2131.42     2099.88     95.00 o
  27  -3   3     4367.44     4317.56    149.30 o
  29  -3   3     4724.24     4725.52    189.71 o
  31  -3   3      394.53      362.24     90.56 o
  33  -3   3       63.77       59.51     93.18 o
  35  -3   3       17.08       24.80     83.20 o
  37  -3   3       54.29      -52.24     87.32 o
  39  -3   3      240.70      186.68    103.12 o
  41  -3   3      409.38      348.49    210.68 o
  43  -3   3       91.60      126.24    121.73 o
  45  -3   3       47.49      -73.07    112.49 o
  47  -3   3      352.47      332.12    153.69 o
  49  -3   3       42.66       83.99    144.84 o
 -52  -2   3      104.66      340.87    194.22 o
 -50  -2   3      283.02      319.08    155.11 o
 -48  -2   3      254.29      216.86    141.60 o
 -46  -2   3       37.24       28.44    140.34 o
 -44  -2   3      191.58      147.24    116.21 o
 -42  -2   3     3260.77     3284.03    217.28 o
 -40  -2   3      546.44      478.32    183.07 o
 -38  -2   3      888.66      929.54    201.67 o
 -36  -2   3     1140.46     1351.29    130.96 o
 -34  -2   3      312.88      242.38     83.41 o
 -32  -2   3     1093.34     1003.79     99.01 o
 -30  -2   3     2823.23     2725.86    115.48 o
 -28  -2   3      494.01      318.06     64.26 o
 -26  -2   3      994.37     1203.60     76.52 o
 -24  -2   3     1357.31     1472.46     73.41 o
 -22  -2   3     1553.78     1796.69     70.87 o
 -20  -2   3     3648.64     3788.43     93.19 o
 -18  -2   3      478.50      484.32     43.09 o
 -16  -2   3     2447.24     2407.84     70.49 o
 -14  -2   3     8767.22     9538.73    138.42 o
 -12  -2   3      983.62      996.62     43.84 o
 -10  -2   3     9916.51    10095.23    144.98 o
  -8  -2   3     4686.39     4883.99     83.40 o
  -6  -2   3     5925.23     5836.01     95.16 o
  -4  -2   3     1978.84     1864.06     47.41 o
  -2  -2   3     6549.20     6525.49     95.68 o
   0  -2   3     1920.54     2010.62     50.59 o
   2  -2   3     9153.32     9099.79    137.38 o
   4  -2   3     3466.49     3522.48     72.64 o
   6  -2   3     2432.73     2694.39     61.86 o
   8  -2   3     1674.46     1762.44     55.33 o
  10  -2   3     6745.48     6465.54    138.18 o
  12  -2   3     1657.47     1685.31     55.39 o
  14  -2   3    17041.62    17428.88    238.95 o
  16  -2   3     1663.76     1830.06     80.54 o
  18  -2   3     3129.95     3149.46     87.37 o
  20  -2   3     3600.71     3673.99    103.19 o
  22  -2   3     3309.88     3559.00    104.90 o
  24  -2   3     6237.63     6444.23    137.14 o
  26  -2   3      454.38      449.49     72.08 o
  28  -2   3      191.37      274.96     67.52 o
  30  -2   3     1432.88     1229.35    183.65 o
  32  -2   3       27.23      -62.82     70.41 o
  34  -2   3      357.81       96.85     82.83 o
  36  -2   3      748.92      652.24    114.07 o
  38  -2   3     1133.81     1434.83    140.36 o
  40  -2   3      995.05      944.27    140.42 o
  42  -2   3       45.79       78.92    105.25 o
  44  -2   3      240.08      119.93    143.32 o
  46  -2   3      246.75       59.28    120.39 o
  48  -2   3      265.91      214.89    153.40 o
  50  -2   3      169.67       14.16    147.56 o
 -53  -1   3      122.38      305.85    183.35 o
 -51  -1   3       62.35      192.56    164.95 o
 -49  -1   3       27.88      168.78    271.31 o
 -47  -1   3       41.30      -30.62    131.55 o
 -45  -1   3      591.60      581.95    153.57 o
 -43  -1   3      717.35      621.55    149.66 o
 -41  -1   3      569.66      855.92    136.14 o
 -39  -1   3      895.29     1193.20    144.83 o
 -37  -1   3     1634.34     1534.16    135.64 o
 -35  -1   3     2185.05     2238.30    136.38 o
 -33  -1   3     2161.21     2161.92    128.45 o
 -31  -1   3      167.31      129.71     61.99 o
 -29  -1   3     2091.49     2298.35     96.19 o
 -27  -1   3      407.00      510.28     61.05 o
 -25  -1   3     1245.15     1151.06     65.97 o
 -23  -1   3     1433.96     1270.43     69.07 o
 -21  -1   3     1469.77     1642.00     77.85 o
 -19  -1   3     2125.53     2247.65     80.42 o
 -17  -1   3     1799.10     1924.28     68.69 o
 -15  -1   3      872.02      903.45     41.87 o
 -13  -1   3    16948.47    18041.50    211.05 o
 -11  -1   3     6012.53     6064.10     90.96 o
  -9  -1   3     3787.78     3956.74     69.23 o
  -7  -1   3     5653.61     5467.69     86.10 o
  -5  -1   3     2311.13     2346.74     52.41 o
  -3  -1   3     1153.76     1090.24     38.23 o
  -1  -1   3     8290.53     8061.99    108.40 o
   1  -1   3    24910.19    24545.07    292.32 o
   3  -1   3     3713.43     3671.39     84.48 o
   5  -1   3    11978.23    11948.53    173.35 o
   7  -1   3     9333.31     8541.19    134.55 o
   9  -1   3    24567.98    24237.98    335.11 o
  11  -1   3     3224.54     3308.21     81.24 o
  13  -1   3     1246.98     1267.58     71.87 o
  15  -1   3     2133.49     2028.73     69.97 o
  17  -1   3     9042.03     8608.26    172.89 o
  19  -1   3     1583.93     1461.14     67.22 o
  21  -1   3     2710.89     2927.90    109.03 o
  23  -1   3     4334.08     4439.56    145.20 o
  25  -1   3     2841.57     2776.36    113.80 o
  27  -1   3      122.66      150.29     60.55 o
  29  -1   3      799.13      754.64     83.45 o
  31  -1   3       38.88       10.94     70.32 o
  33  -1   3     1506.34     1239.34    116.79 o
  35  -1   3      148.78       57.09     81.18 o
  37  -1   3      849.27      779.95    109.85 o
  39  -1   3      453.34      475.26    108.06 o
  41  -1   3      477.65      367.73    116.39 o
  43  -1   3      189.48      367.07    139.28 o
  45  -1   3      562.41      620.88    150.43 o
  47  -1   3       95.39       20.29    171.12 o
  49  -1   3       36.10       61.66    156.02 o
  51  -1   3      465.79      359.09    191.87 o
  53  -1   3      353.49      231.72    183.56 o
 -52   0   3        1.91      100.63    172.05 o
 -50   0   3       50.51      125.52    161.63 o
 -48   0   3      207.11      373.71    170.92 o
 -46   0   3        0.06      -43.26    122.58 o
 -44   0   3     1112.52      781.98    136.89 o
 -42   0   3      117.36        5.04    100.61 o
 -40   0   3     2249.08     2212.36    170.23 o
 -38   0   3     3101.25     3084.63    168.20 o
 -36   0   3     3185.18     3205.41    166.20 o
 -34   0   3      561.33      503.45     84.70 o
 -32   0   3       72.95       36.44     59.01 o
 -30   0   3      651.65      712.35     72.54 o
 -28   0   3    11248.88    11503.74    224.74 o
 -26   0   3       33.96       34.81     48.33 o
 -24   0   3     1982.32     1878.34     81.61 o
 -22   0   3      147.06      161.71     45.02 o
 -20   0   3     1362.17     1366.10     64.26 o
 -18   0   3     3886.12     4094.01     92.36 o
 -16   0   3      121.39      112.88     36.98 o
 -14   0   3    10504.29    10034.10    141.93 o
 -12   0   3      488.09      514.06     34.39 o
 -10   0   3    18071.41    17954.44    219.75 o
  -8   0   3      240.68      231.08     28.53 o
  -6   0   3     8396.92     8361.47    116.39 o
  -4   0   3     5578.82     5674.27     82.18 o
  -2   0   3      936.45     1001.06     40.07 o
   0   0   3     3261.36     3181.09     62.45 o
   2   0   3     4628.10     4534.78     81.80 o
   4   0   3     1125.55     1194.46     42.53 o
   6   0   3      717.68      627.25     37.74 o
   8   0   3       13.73       44.47     29.16 o
  10   0   3      246.28      180.12     36.23 o
  12   0   3    11946.25    12334.55    218.20 o
  14   0   3     1307.15     1285.25     68.49 o
  16   0   3     1865.55     2041.67     77.80 o
  18   0   3     8269.75     7870.81    188.17 o
  20   0   3    15495.77    14825.42    283.89 o
  22   0   3     2098.69     2050.58    108.33 o
  24   0   3     3905.70     3770.42    169.60 o
  26   0   3     1816.06     1691.93    108.55 o
  28   0   3      152.95      235.15    110.51 o
  30   0   3      339.97      367.07     80.98 o
  32   0   3      655.99      738.18    100.20 o
  34   0   3      235.86      158.17     80.61 o
  36   0   3     1252.91     1368.15    128.09 o
  38   0   3      190.19      135.92     89.38 o
  40   0   3        2.72      126.45     96.97 o
  42   0   3     1722.25     1624.46    210.87 o
  44   0   3     1345.88     1400.74    159.97 o
  46   0   3      516.22      507.80    140.19 o
  48   0   3     1145.74     1466.43    191.02 o
  50   0   3       43.67      -25.08    148.75 o
  52   0   3      599.04      657.25    202.07 o
 -53   1   3      126.67      -32.21    339.85 o
 -51   1   3       63.26     -115.30    174.21 o
 -49   1   3       29.06      -79.62    167.94 o
 -47   1   3       34.70       78.83    117.52 o
 -45   1   3      619.31      695.88    153.30 o
 -43   1   3      699.59      564.91    139.44 o
 -41   1   3      575.11      534.76    157.20 o
 -39   1   3      916.43     1074.65    146.58 o
 -37   1   3     1629.65     1735.18    132.93 o
 -35   1   3     2186.26     2221.32    127.96 o
 -33   1   3     2192.10     2293.33    117.03 o
 -31   1   3      186.01      103.62     60.98 o
 -29   1   3     2080.48     2315.10     98.77 o
 -27   1   3      392.32      491.26     63.06 o
 -25   1   3     1278.21     1112.79     70.17 o
 -23   1   3     1397.19     1328.98     70.27 o
 -21   1   3     1477.63     1618.17     78.82 o
 -19   1   3     2198.53     2351.10     79.48 o
 -17   1   3     1745.91     1767.05     68.63 o
 -15   1   3      860.62      954.90     72.60 o
 -13   1   3    17243.70    18227.04    277.26 o
 -11   1   3     5969.30     5902.83    125.27 o
  -9   1   3     3654.20     3666.80     83.18 o
  -7   1   3     5589.59     5670.52    102.71 o
  -5   1   3     2277.06     2386.89     59.91 o
  -3   1   3     1154.01     1155.07     41.16 o
  -1   1   3     8347.77     8237.64    128.39 o
   1   1   3    24949.95    24911.60    316.18 o
   3   1   3     3557.71     3379.84     67.93 o
   5   1   3    12193.26    12146.12    169.76 o
   7   1   3     9208.07     8424.05    148.10 o
   9   1   3    24112.50    24080.03    391.61 o
  11   1   3     3162.22     3249.82     96.69 o
  13   1   3     1172.21     1199.23     60.47 o
  15   1   3     2110.40     1909.92     73.16 o
  17   1   3     9140.78     8647.51    235.54 o
  19   1   3     1569.55     1391.18    122.27 o
  21   1   3     2708.27     2747.37    130.13 o
  23   1   3     4319.36     4482.11    179.81 o
  25   1   3     2855.67     2472.45    207.01 o
  27   1   3      122.14      139.82     63.38 o
  29   1   3      819.21      810.22     96.19 o
  31   1   3       35.78       73.71     68.51 o
  33   1   3     1465.53     1298.54    115.61 o
  35   1   3      164.75      201.55     83.13 o
  37   1   3      836.73      513.01    109.92 o
  39   1   3      448.17      287.69     99.06 o
  41   1   3      497.97      653.71    136.77 o
  43   1   3      197.77      480.85    134.64 o
  45   1   3      554.09      267.64    241.19 o
  47   1   3       95.72      128.79    131.11 o
  49   1   3       34.57      104.76    165.69 o
  51   1   3      472.31      391.52    187.19 o
  53   1   3      351.22      570.75    239.58 o
 -52   2   3       99.23      -75.86    217.41 o
 -50   2   3      287.45      299.58    206.12 o
 -48   2   3      255.91      402.24    153.90 o
 -46   2   3       38.40      -40.78    121.51 o
 -44   2   3      198.59      105.45    123.03 o
 -42   2   3     3261.07     3546.29    328.41 o
 -40   2   3      543.27      456.40    108.69 o
 -38   2   3      916.07      825.84    108.41 o
 -36   2   3     1138.71     1133.02    110.90 o
 -34   2   3      294.96      225.99     76.86 o
 -32   2   3     1146.06     1263.63    100.32 o
 -30   2   3     2844.64     2992.98    118.13 o
 -28   2   3      483.67      525.36     67.99 o
 -26   2   3     1023.00     1004.91     80.01 o
 -24   2   3     1359.84     1570.28     98.24 o
 -22   2   3     1556.15     1792.27    121.63 o
 -20   2   3     3704.61     3797.84    123.22 o
 -18   2   3      490.82      484.69     56.23 o
 -16   2   3     2429.11     2626.42    146.31 o
 -14   2   3     8617.35     9287.07    218.96 o
 -12   2   3      990.88     1070.97     59.19 o
 -10   2   3     9895.32     9948.00    230.80 o
  -8   2   3     4705.96     4913.34    119.52 o
  -6   2   3     5908.29     6029.93    133.95 o
  -4   2   3     1898.28     1771.77     64.63 o
  -2   2   3     6555.21     6654.55    132.21 o
   0   2   3     1931.90     1904.90     86.82 o
   2   2   3     9188.35     9384.57    171.30 o
   4   2   3     3444.79     3309.57    100.97 o
   6   2   3     2427.95     2484.08     69.05 o
   8   2   3     1756.88     1661.04     69.50 o
  10   2   3     6704.35     6339.80    142.37 o
  12   2   3     1643.51     1577.84     73.90 o
  14   2   3    17077.83    17467.11    325.61 o
  16   2   3     1745.64     1880.27     76.72 o
  18   2   3     3034.09     2989.12    114.87 o
  20   2   3     3594.08     3610.42    114.67 o
  22   2   3     3311.18     3177.53    167.46 o
  24   2   3     6185.23     6373.74    199.60 o
  26   2   3      434.81      583.73     79.72 o
  28   2   3      165.83      167.75     92.17 o
  30   2   3     1449.72     1435.94    158.35 o
  32   2   3       26.82       93.35     99.09 o
  34   2   3      329.58      169.42    110.77 o
  36   2   3      731.86      730.45    118.83 o
  38   2   3     1135.87     1257.38    162.78 o
  40   2   3     1026.37     1022.54    207.57 o
  42   2   3       45.43       57.30    143.88 o
  44   2   3      235.36      151.82    145.45 o
  46   2   3      236.90      186.28    152.96 o
  48   2   3      264.55      465.05    330.64 o
  50   2   3      167.08      241.67    164.40 o
 -47   3   3      109.93       35.19    232.38 o
 -45   3   3      190.73      320.75    251.48 o
 -43   3   3       35.68       72.95    218.52 o
 -41   3   3      117.04      190.26    150.65 o
 -39   3   3       78.51      251.64    148.93 o
 -37   3   3      619.99      537.61    162.02 o
 -35   3   3       57.06       41.90     86.27 o
 -33   3   3      106.63       69.15    113.51 o
 -31   3   3      355.22      593.35    115.85 o
 -29   3   3      523.29      517.04     96.55 o
 -27   3   3     2588.90     2863.20    137.78 o
 -25   3   3     2512.94     2664.15    127.16 o
 -23   3   3     5759.10     5683.17    183.92 o
 -21   3   3     4275.69     4534.28    156.30 o
 -19   3   3       79.30      154.41     66.20 o
 -17   3   3      107.83       19.77     85.66 o
 -15   3   3     1004.06      955.72    104.16 o
 -13   3   3      993.43     1029.37    100.43 o
 -11   3   3     3132.89     2821.95    172.70 o
  -9   3   3     7938.91     7761.72    254.86 o
  -7   3   3     6114.91     5953.22    177.25 o
  -5   3   3     2262.92     2432.68    133.34 o
  -3   3   3     1037.67     1140.18     69.49 o
  -1   3   3     9977.43     9464.88    237.47 o
   1   3   3     2080.10     2187.38     92.48 o
   3   3   3     3801.48     3611.04    245.71 o
   5   3   3     3430.04     3542.80    165.38 o
   7   3   3     1638.00     1781.90    116.59 o
   9   3   3     1522.53     1372.74     90.13 o
  11   3   3     3054.97     3085.43    248.04 o
  13   3   3     5895.80     5800.51    160.74 o
  15   3   3      339.48      359.75     44.06 o
  17   3   3     1361.37     1450.59    105.11 o
  19   3   3      678.64      724.61     70.75 o
  21   3   3     1437.61     1621.93    136.58 o
  23   3   3     2052.26     2275.89    141.82 o
  25   3   3     2143.05     2324.14    149.28 o
  27   3   3     4325.72     4044.36    200.72 o
  29   3   3     4736.39     4451.55    257.78 o
  31   3   3      402.55      471.98    218.97 o
  33   3   3       69.14       33.55    102.33 o
  35   3   3       15.25      -68.82    147.25 o
  37   3   3       55.56       42.34    172.50 o
  39   3   3      253.78      221.65    209.36 o
  41   3   3      409.10      605.08    243.66 o
  43   3   3       92.49       -5.36    194.62 o
 -46   4   3      766.45     1108.04    306.23 o
 -44   4   3       63.19      427.11    256.40 o
 -42   4   3      103.23      296.73    236.51 o
 -40   4   3      415.09      479.61    252.04 o
 -38   4   3      638.12      899.35    279.52 o
 -36   4   3      135.16      190.71    225.45 o
 -34   4   3      893.90      789.56    258.52 o
 -32   4   3      569.69      841.67    185.03 o
 -30   4   3     2279.46     2205.55    177.70 o
 -28   4   3      750.30      927.85    132.33 o
 -26   4   3      250.06      133.05     92.14 o
 -24   4   3      256.70      327.68     90.64 o
 -22   4   3      115.06      193.89     84.70 o
 -20   4   3      113.15        3.05     60.42 o
 -18   4   3     5083.78     5224.46    180.11 o
 -16   4   3     2088.12     1832.17    126.62 o
 -14   4   3     2127.97     2199.14    117.07 o
 -12   4   3     1701.98     1875.07     94.78 o
 -10   4   3      477.31      454.06     55.78 o
  -8   4   3      165.31      251.06     47.57 o
  -6   4   3     5917.49     5694.15    164.43 o
  -4   4   3       65.35       26.76     67.66 o
  -2   4   3      574.56      558.26     65.50 o
   0   4   3     1612.05     1590.38    102.33 o
   2   4   3     1980.61     2052.65    130.42 o
   4   4   3     3136.81     3235.63    242.77 o
   6   4   3      403.93      418.38     80.21 o
   8   4   3     1876.17     1844.93    135.79 o
  10   4   3     5658.76     5719.10    180.58 o
  12   4   3     1793.04     1720.29     95.71 o
  14   4   3     1539.61     1513.58    112.51 o
  16   4   3     1351.64     1366.75    183.16 o
  18   4   3       31.17      -47.47     57.89 o
  20   4   3     1003.16     1036.47     96.66 o
  22   4   3      165.52      148.23     45.27 o
  24   4   3      501.21      608.08     72.05 o
  26   4   3      621.06      552.19     81.89 o
  28   4   3      264.12      432.52     96.47 o
  30   4   3      928.85      999.40    142.90 o
 -43   5   3      150.74      781.04    291.59 o
 -41   5   3      133.61       96.08    236.18 o
 -39   5   3      197.24       94.63    240.65 o
 -37   5   3       92.42      606.64    271.37 o
 -35   5   3      233.00      537.93    271.14 o
 -33   5   3      290.25      334.60    259.30 o
 -31   5   3     1151.81     1357.29    327.79 o
 -29   5   3      108.79       81.16    148.90 o
 -27   5   3      770.80      739.84    181.57 o
 -25   5   3     1320.11     1609.41    293.43 o
 -23   5   3      961.72      856.79    169.62 o
 -21   5   3     2053.64     1864.25    214.24 o
 -19   5   3     3892.88     3561.80    269.84 o
 -17   5   3      444.99      364.33    140.70 o
 -15   5   3      538.01      538.48     96.19 o
 -13   5   3      186.38      212.25     74.68 o
 -11   5   3      102.53       92.94     63.03 o
  -9   5   3      549.29      505.04    177.02 o
  -7   5   3     3255.00     2893.79    237.77 o
  -5   5   3     1552.65     1178.67    188.25 o
  -3   5   3      802.80      723.30    148.47 o
  -1   5   3      276.14      354.60    209.03 o
   1   5   3      362.43      460.29    217.85 o
   3   5   3     3794.04     3453.27    370.35 o
   5   5   3     1860.29     1732.00    271.48 o
   7   5   3      358.16      148.81    192.05 o
   9   5   3     1817.82     1586.14    122.67 o
  11   5   3     1351.43     1136.28    127.08 o
  13   5   3     1343.09     1465.55    142.16 o
  15   5   3     1581.90     1541.61    146.05 o
  17   5   3     2184.89     1666.98    278.07 o
  19   5   3      516.55      356.61    204.45 o
 -38   6   3      124.94      408.67    277.62 o
 -36   6   3        0.88      159.98    266.90 o
 -34   6   3      170.01      323.54    262.99 o
 -32   6   3      184.76      367.22    256.62 o
 -30   6   3      222.51     -100.10    235.95 o
 -28   6   3      100.01     -207.46    207.46 o
 -26   6   3      238.06       -5.47    235.95 o
 -24   6   3      601.47      802.60    294.83 o
 -22   6   3      541.91      276.73    239.98 o
 -20   6   3      483.55      661.94    286.45 o
 -18   6   3      896.27      926.76    182.89 o
 -16   6   3      697.21      617.29    170.72 o
 -14   6   3       36.21      133.62    136.71 o
 -12   6   3     2749.18     2249.84    227.41 o
 -10   6   3      594.31      471.26    159.00 o
  -8   6   3       58.58       79.43    201.21 o
  -6   6   3      471.80      556.93    250.92 o
  -4   6   3     1614.28     1775.68    331.92 o
  -2   6   3      122.73      -39.77    189.59 o
   0   6   3      993.80      952.41    281.42 o
   2   6   3      257.58      457.16    237.52 o
   4   6   3      101.24      -27.82    189.70 o
   6   6   3     1541.82     1099.10    291.81 o
   8   6   3     2783.40     2452.93    355.05 o
  10   6   3      709.86      938.45    268.46 o
  12   6   3       92.81     -183.00    183.00 o
  14   6   3      204.10       83.12    210.26 o
  16   6   3     1221.16      971.30    272.71 o
  18   6   3       71.51     -175.96    214.28 o
 -31   7   3      244.42      466.54    325.78 o
 -29   7   3      174.30      562.51    310.36 o
 -27   7   3       89.37       51.61    261.20 o
 -25   7   3      349.03     -108.59    253.27 o
 -23   7   3      229.75      279.52    294.49 o
 -21   7   3      424.27      862.70    321.42 o
 -19   7   3      224.71      541.17    296.95 o
 -17   7   3      112.43     -218.19    249.14 o
 -15   7   3      449.18      736.01    312.15 o
 -13   7   3       30.65     -232.71    232.71 o
 -11   7   3      729.09      662.50    283.55 o
  -9   7   3      662.68      762.71    304.77 o
  -7   7   3      228.76      175.96    255.62 o
  -5   7   3       88.83     -147.02    231.37 o
  -3   7   3       72.44       65.13    242.88 o
  -1   7   3      379.45      905.49    317.73 o
   1   7   3      273.24      182.22    244.89 o
   3   7   3      138.96      -89.71    229.25 o
   5   7   3      570.24      772.32    298.07 o
   7   7   3      455.56      250.48    270.92 o
   9   7   3      601.79      756.01    298.29 o
  11   7   3      340.86      575.58    292.04 o
  13   7   3      478.49      321.87    272.26 o
  15   7   3      266.25      119.54    245.00 o
 -20   8   3      209.82      384.09    303.10 o
 -18   8   3       12.89     -260.53    280.98 o
 -16   8   3      200.94       38.66    308.35 o
 -14   8   3       11.36       81.56    290.58 o
 -12   8   3      137.79      254.39    311.03 o
 -10   8   3       62.22      143.78    269.92 o
  -8   8   3      305.27      708.86    334.16 o
  -6   8   3      294.27     -257.85    261.09 o
  -4   8   3      259.33      -46.81    277.07 o
  -2   8   3       44.32     -120.66    257.52 o
   0   8   3      172.30      282.76    311.92 o
   2   8   3       20.82      -44.24    254.95 o
   4   8   3       18.81      -26.81    275.61 o
   6   8   3      215.37        2.01    269.92 o
   8   8   3        5.33      150.60    298.85 o
  10   8   3      183.78      116.19    272.26 o
  12   8   3       30.65     -256.96    256.96 o
 -16  -8   4      215.20      286.55     72.58 o
 -14  -8   4      629.36      676.45     90.39 o
 -12  -8   4       61.20       22.38     61.68 o
 -10  -8   4      287.47      225.41     60.97 o
  -8  -8   4      220.27      219.45     66.52 o
  -6  -8   4      154.78      148.60     60.81 o
  -4  -8   4        1.15      -36.66     54.31 o
  -2  -8   4      181.21      294.78     76.90 o
   0  -8   4       33.54       49.99     53.58 o
   2  -8   4      179.08      270.27     78.74 o
   4  -8   4       42.80       67.15     51.97 o
   6  -8   4      304.92      369.16     64.39 o
   8  -8   4      532.23      488.97    156.32 o
  10  -8   4       23.08      -39.78     77.84 o
  12  -8   4      167.19      126.50     63.74 o
  14  -8   4      176.89      172.83     64.27 o
  16  -8   4       25.74       35.68     67.68 o
 -29  -7   4       48.34      -24.02     85.41 o
 -27  -7   4       28.56      -49.25     80.11 o
 -25  -7   4      227.75       90.77     78.74 o
 -23  -7   4      510.75      450.96     85.65 o
 -21  -7   4       64.15       34.59     70.60 o
 -19  -7   4      181.36       66.16     86.70 o
 -17  -7   4      568.81      559.16     74.92 o
 -15  -7   4      218.82      207.56     64.52 o
 -13  -7   4      133.27      132.41     59.59 o
 -11  -7   4      130.41      184.84     56.35 o
  -9  -7   4     1072.83     1144.51     74.85 o
  -7  -7   4      105.21      143.58     53.00 o
  -5  -7   4      546.41      511.57     56.78 o
  -3  -7   4      198.71      166.63     49.68 o
  -1  -7   4     1609.04     1663.84    105.67 o
   1  -7   4      283.05      313.41     75.53 o
   3  -7   4      819.34      883.51     69.83 o
   5  -7   4      656.71      670.57     66.77 o
   7  -7   4       86.34      165.59     56.98 o
   9  -7   4      126.27      124.69     61.87 o
  11  -7   4      169.82      179.72     56.77 o
  13  -7   4       53.95        5.39     53.19 o
  15  -7   4      454.83      433.68     74.37 o
  17  -7   4      237.55      297.70     71.23 o
  19  -7   4      351.51      283.48     75.03 o
  21  -7   4       23.35       17.92     73.41 o
  23  -7   4       32.90      -32.27     78.04 o
  25  -7   4       76.39      126.90     88.21 o
  27  -7   4       33.54      -28.75     92.27 o
  29  -7   4        0.26      122.87     97.58 o
 -36  -6   4       27.77        9.94     98.79 o
 -34  -6   4      513.39      619.53    171.33 o
 -32  -6   4       31.53      177.77    116.29 o
 -30  -6   4       96.12       73.29    101.69 o
 -28  -6   4      142.62       62.19     85.74 o
 -26  -6   4      315.63      242.08     79.04 o
 -24  -6   4      480.58      393.49     78.04 o
 -22  -6   4      177.32      160.90     70.57 o
 -20  -6   4      222.98      210.83     60.53 o
 -18  -6   4      365.92      328.89     61.54 o
 -16  -6   4      773.55      764.53     64.58 o
 -14  -6   4      383.20      370.17     64.34 o
 -12  -6   4     1463.87     1360.57     68.86 o
 -10  -6   4      310.56      311.28     50.60 o
  -8  -6   4       15.80       -2.99     45.31 o
  -6  -6   4     1391.75     1396.02     66.01 o
  -4  -6   4     1062.23     1070.61     86.16 o
  -2  -6   4      439.19      413.77     48.48 o
   0  -6   4     1164.04     1180.46     68.61 o
   2  -6   4       79.24      124.99     50.19 o
   4  -6   4      110.41      148.10     50.86 o
   6  -6   4      480.76      531.70     59.27 o
   8  -6   4       93.00       83.97     50.09 o
  10  -6   4      783.42      912.58     64.88 o
  12  -6   4      994.42      989.87     65.70 o
  14  -6   4      834.91      907.83     85.62 o
  16  -6   4      606.09      582.96     83.43 o
  18  -6   4       98.09       13.28     59.26 o
  20  -6   4      217.95      318.47     72.37 o
  22  -6   4     1013.02     1156.44    113.82 o
  24  -6   4      124.35       29.92     77.54 o
  26  -6   4      327.39      242.75     92.41 o
  28  -6   4       97.63      112.15     87.22 o
  30  -6   4      282.96      251.36    109.03 o
  32  -6   4      239.49      412.90    104.27 o
  34  -6   4      106.29      147.39    108.07 o
  36  -6   4       49.50      -84.22    124.31 o
 -41  -5   4      167.40      132.10    118.31 o
 -39  -5   4      153.60      220.36    110.35 o
 -37  -5   4       40.57       81.49    100.94 o
 -35  -5   4      659.59      756.88    119.29 o
 -33  -5   4      658.81      607.48    109.08 o
 -31  -5   4      209.29       -9.96     81.33 o
 -29  -5   4      797.42      893.60     98.25 o
 -27  -5   4      193.04      147.21     73.03 o
 -25  -5   4       21.39      -69.69     69.69 o
 -23  -5   4      602.31      541.66     77.16 o
 -21  -5   4      548.69      484.98     63.74 o
 -19  -5   4     3401.92     3594.08    112.41 o
 -17  -5   4      882.90      978.29     74.00 o
 -15  -5   4      310.14      300.23     56.22 o
 -13  -5   4      659.80      672.19     51.64 o
 -11  -5   4      708.12      720.78     49.23 o
  -9  -5   4      275.97      236.44     39.34 o
  -7  -5   4     1418.85     1383.36     53.65 o
  -5  -5   4     3148.64     3120.99     75.87 o
  -3  -5   4     2764.54     2765.48     94.07 o
  -1  -5   4     5730.80     5918.05    129.49 o
   1  -5   4     2608.34     2560.65     79.46 o
   3  -5   4      405.63      331.78     41.44 o
   5  -5   4      196.91      225.94     44.54 o
   7  -5   4       43.03       96.89     36.93 o
   9  -5   4     2424.14     2473.27     79.97 o
  11  -5   4     2100.97     2091.57     73.40 o
  13  -5   4     1161.26     1278.66     65.90 o
  15  -5   4      117.70      200.73     66.18 o
  17  -5   4      698.56      724.54     66.89 o
  19  -5   4       34.17       11.02     58.68 o
  21  -5   4      137.14      109.22     58.83 o
  23  -5   4      174.91       66.51     77.93 o
  25  -5   4       13.19        4.08     70.13 o
  27  -5   4     1272.86     1391.49    118.82 o
  29  -5   4      451.24      372.28     94.23 o
  31  -5   4      186.54      165.04     96.16 o
  33  -5   4     1051.47      943.67    124.99 o
  35  -5   4      134.21      226.97    105.04 o
  37  -5   4       52.76       94.93    105.27 o
  39  -5   4      169.03       65.43    109.52 o
  41  -5   4        9.23      161.30    129.09 o
 -46  -4   4      113.10      -10.43    128.93 o
 -44  -4   4       52.45     -114.55    114.55 o
 -42  -4   4        0.53      -67.12    110.90 o
 -40  -4   4      264.34      120.79    110.74 o
 -38  -4   4       37.82      -46.36     95.36 o
 -36  -4   4     1191.90      976.55    127.66 o
 -34  -4   4     1281.45     1527.52    140.04 o
 -32  -4   4      823.55      759.78    148.33 o
 -30  -4   4      392.75      454.88     87.12 o
 -28  -4   4        9.31      -26.57     69.73 o
 -26  -4   4     1151.78     1272.35     96.38 o
 -24  -4   4      562.85      420.61     63.04 o
 -22  -4   4      510.65      497.55     59.47 o
 -20  -4   4      424.47      543.30     55.03 o
 -18  -4   4      537.61      603.16     54.31 o
 -16  -4   4     3122.09     3275.58     92.30 o
 -14  -4   4     1321.13     1408.98     58.19 o
 -12  -4   4     2666.37     2728.42     72.25 o
 -10  -4   4      188.76      220.47     37.54 o
  -8  -4   4     1117.24     1153.96     48.90 o
  -6  -4   4     4111.00     3838.03     80.40 o
  -4  -4   4     7339.15     7524.58    121.45 o
  -2  -4   4     5274.71     5294.37     95.70 o
   0  -4   4     2499.28     2609.83     66.28 o
   2  -4   4       75.26       66.33     31.31 o
   4  -4   4     1157.22     1164.30     51.01 o
   6  -4   4      230.11      270.72     38.94 o
   8  -4   4       48.23       49.85     35.23 o
  10  -4   4     1045.87     1031.89     54.03 o
  12  -4   4      877.87      936.86     53.48 o
  14  -4   4      506.27      608.76     57.72 o
  16  -4   4     2833.86     2745.59     85.30 o
  18  -4   4     4687.37     4999.53    119.39 o
  20  -4   4      791.31      839.85     64.57 o
  22  -4   4     1177.94     1437.25     96.86 o
  24  -4   4     1990.63     1933.63    110.83 o
  26  -4   4     1024.61     1083.25    103.06 o
  28  -4   4      310.34      276.40     84.26 o
  30  -4   4      281.34      214.08     86.48 o
  32  -4   4      617.70      683.65    103.89 o
  34  -4   4      194.06       85.51     93.38 o
  36  -4   4        7.49      -30.62     88.16 o
  38  -4   4      155.95       43.30    100.93 o
  40  -4   4       54.40       -7.72    108.77 o
  42  -4   4      287.64      164.96    119.39 o
  44  -4   4      238.53      177.19    130.44 o
  46  -4   4      100.64       95.79    134.10 o
 -49  -3   4      337.42      317.44    160.01 o
 -47  -3   4      118.46      259.90    147.52 o
 -45  -3   4      147.16       94.57    117.28 o
 -43  -3   4      128.05      187.25    120.31 o
 -41  -3   4       41.81       35.79    101.04 o
 -39  -3   4      732.02      552.64    129.13 o
 -37  -3   4      130.29      -52.64     86.42 o
 -35  -3   4     3749.62     3459.28    307.00 o
 -33  -3   4      426.62      280.22    105.57 o
 -31  -3   4      168.96      183.29     91.23 o
 -29  -3   4      231.43      245.53     75.68 o
 -27  -3   4     1556.87     1537.05     99.91 o
 -25  -3   4      487.36      467.37     60.14 o
 -23  -3   4      884.63      848.18     62.02 o
 -21  -3   4     1039.13     1057.47     59.95 o
 -19  -3   4     1940.31     1969.52     70.06 o
 -17  -3   4     1777.00     1869.03     69.89 o
 -15  -3   4     1813.47     1794.78     62.24 o
 -13  -3   4     1266.61     1482.45     56.08 o
 -11  -3   4     6358.32     6324.05    108.85 o
  -9  -3   4       64.96       23.39     31.33 o
  -7  -3   4      763.17      895.38     45.02 o
  -5  -3   4      445.61      460.96     36.24 o
  -3  -3   4    14391.35    14670.16    194.43 o
  -1  -3   4     5894.89     5623.02    100.95 o
   1  -3   4      573.08      565.38     38.45 o
   3  -3   4     1094.05     1092.42     47.25 o
   5  -3   4     2021.96     2109.62     61.15 o
   7  -3   4      311.19      299.09     35.61 o
   9  -3   4     1465.56     1308.94     57.72 o
  11  -3   4      435.60      505.79     45.98 o
  13  -3   4     6552.69     6533.71    194.15 o
  15  -3   4     3294.80     3486.25    119.34 o
  17  -3   4      719.00      709.70     59.38 o
  19  -3   4     1284.72     1460.47     76.77 o
  21  -3   4      325.09      391.69     61.06 o
  23  -3   4     1834.59     1896.53     92.85 o
  25  -3   4     1936.56     1711.88    103.08 o
  27  -3   4     1195.65     1407.50    113.53 o
  29  -3   4     2806.67     2665.24    156.02 o
  31  -3   4      201.43      229.57     98.57 o
  33  -3   4      586.59      610.22    117.63 o
  35  -3   4      552.22      577.75    122.20 o
  37  -3   4      204.84      176.94    121.98 o
  39  -3   4      261.01      271.37    117.77 o
  41  -3   4      311.25       33.62    167.48 o
  43  -3   4      233.80      201.92    122.03 o
  45  -3   4      224.05      137.59    116.62 o
  47  -3   4       45.40      285.43    152.66 o
 -50  -2   4      410.61      398.66    161.93 o
 -48  -2   4      653.52      646.19    278.86 o
 -46  -2   4       12.06     -115.44    115.44 o
 -44  -2   4      153.66      197.54    136.30 o
 -42  -2   4      300.67       97.57    107.81 o
 -40  -2   4       73.16        0.79    100.05 o
 -38  -2   4     3028.87     2884.78    313.69 o
 -36  -2   4       80.97      -49.71     84.90 o
 -34  -2   4     1524.55     1328.43    146.02 o
 -32  -2   4     2523.85     2508.73    143.51 o
 -30  -2   4      215.01      300.90     73.24 o
 -28  -2   4     2024.29     2005.02     98.68 o
 -26  -2   4     3114.03     3140.99    117.84 o
 -24  -2   4      245.98      243.24     54.38 o
 -22  -2   4     1395.99     1345.00     69.23 o
 -20  -2   4      823.03      966.87     56.30 o
 -18  -2   4     4890.50     4710.41     96.02 o
 -16  -2   4     8933.64     9202.99    144.09 o
 -14  -2   4     4812.19     4807.79    119.69 o
 -12  -2   4      703.83      775.67     44.45 o
 -10  -2   4     3448.72     3439.46     81.05 o
  -8  -2   4     7122.36     7214.94    118.12 o
  -6  -2   4     3619.26     3751.20     76.66 o
  -4  -2   4     4840.96     4974.80     88.41 o
  -2  -2   4     3003.68     3109.05     67.88 o
   0  -2   4     6575.89     6211.24    109.73 o
   2  -2   4       68.52      149.58     31.61 o
   4  -2   4      858.42      699.50     42.57 o
   6  -2   4     2534.63     2496.59     68.40 o
   8  -2   4      664.19      661.55     43.63 o
  10  -2   4    11029.21    11155.27    179.47 o
  12  -2   4     2063.16     1998.73     67.04 o
  14  -2   4     1055.02     1259.55     67.56 o
  16  -2   4     2561.02     2682.57     83.35 o
  18  -2   4     2434.74     2536.86     90.30 o
  20  -2   4     2539.00     2581.09     92.80 o
  22  -2   4     1949.22     2100.64    108.49 o
  24  -2   4      704.11      668.97     75.51 o
  26  -2   4     2214.88     2149.77    109.91 o
  28  -2   4      427.96      349.54     79.84 o
  30  -2   4       41.64      -53.88     66.52 o
  32  -2   4     1466.70     1787.18    173.36 o
  34  -2   4      416.03      450.08    118.31 o
  36  -2   4      712.20      606.97    138.11 o
  38  -2   4      608.24      462.38    141.24 o
  40  -2   4      585.80      575.80    129.41 o
  42  -2   4      586.73      517.92    167.35 o
  44  -2   4      484.78      293.02    141.21 o
  46  -2   4      136.20       25.67    194.29 o
  48  -2   4       56.97       51.98    152.21 o
  50  -2   4      183.03      316.08    161.47 o
 -51  -1   4       17.03     -117.13    155.07 o
 -49  -1   4      342.73      257.63    165.97 o
 -47  -1   4       81.90      -23.82    233.66 o
 -45  -1   4      743.98      783.88    164.61 o
 -43  -1   4       29.09      204.79    125.48 o
 -41  -1   4      192.65      271.10    114.37 o
 -39  -1   4     1898.27     1850.94    410.80 o
 -37  -1   4     1524.72     1435.41    169.04 o
 -35  -1   4      907.07      942.60    161.69 o
 -33  -1   4     2346.29     2467.17    175.76 o
 -31  -1   4     3977.12     4100.48    174.79 o
 -29  -1   4      962.99      937.50     74.75 o
 -27  -1   4     1730.55     1593.51     96.39 o
 -25  -1   4     2761.02     2549.92    125.80 o
 -23  -1   4     3041.53     3044.68     96.64 o
 -21  -1   4     2276.61     2241.45     82.39 o
 -19  -1   4      786.25      778.72     52.67 o
 -17  -1   4      859.83      770.06     45.28 o
 -15  -1   4     8804.07     9063.33    190.88 o
 -13  -1   4      140.42      180.11     32.72 o
 -11  -1   4     2455.15     2515.21     59.69 o
  -9  -1   4    12578.12    12800.53    159.10 o
  -7  -1   4     5520.43     5753.89     90.41 o
  -5  -1   4      390.17      394.92     33.18 o
  -3  -1   4     9364.09     8853.34    123.14 o
  -1  -1   4     5799.39     5658.96     91.12 o
   1  -1   4     5332.85     5212.94     91.55 o
   3  -1   4     6042.43     6131.36    108.01 o
   5  -1   4      601.14      560.59     39.82 o
   7  -1   4      270.81      254.75     36.58 o
   9  -1   4     1317.16     1327.63     55.26 o
  11  -1   4     6668.11     6508.13    128.95 o
  13  -1   4     9483.48     9905.59    183.46 o
  15  -1   4     4118.43     3986.36    143.59 o
  17  -1   4     8397.52     8626.49    170.04 o
  19  -1   4     2195.33     2331.60    106.81 o
  21  -1   4     3367.70     3502.70    117.11 o
  23  -1   4      265.01      212.74     53.11 o
  25  -1   4     1193.32     1139.51     77.87 o
  27  -1   4       81.44       69.35     61.96 o
  29  -1   4     1902.63     1839.37    118.30 o
  31  -1   4      338.91      386.21     90.62 o
  33  -1   4      113.70      146.70     81.76 o
  35  -1   4      269.15      336.46     95.53 o
  37  -1   4      346.89      424.73    102.70 o
  39  -1   4      347.32      562.15    161.05 o
  41  -1   4      240.98      151.38    112.77 o
  43  -1   4       53.59      -28.78    121.82 o
  45  -1   4      296.22      573.88    158.17 o
  47  -1   4      325.30      421.04    154.84 o
  49  -1   4       35.34      146.79    162.14 o
  51  -1   4      198.83      183.16    177.62 o
 -52   0   4        2.39      114.43    167.86 o
 -50   0   4      104.83       35.46    169.11 o
 -48   0   4      373.20      358.40    177.76 o
 -46   0   4     1143.39     1084.41    177.52 o
 -44   0   4      739.04      693.41    149.01 o
 -42   0   4     2099.54     2262.82    182.26 o
 -40   0   4      991.59      937.90    137.51 o
 -38   0   4       78.01      122.60     93.99 o
 -36   0   4      143.69      143.48     88.10 o
 -34   0   4      551.20      564.86    100.48 o
 -32   0   4     2937.16     2643.34    121.26 o
 -30   0   4      883.64      785.29     77.48 o
 -28   0   4      824.42      787.95     75.57 o
 -26   0   4     9353.17     9637.99    199.84 o
 -24   0   4      876.96      812.09     68.13 o
 -22   0   4      152.91      179.16     51.50 o
 -20   0   4     4611.31     4715.48    110.75 o
 -18   0   4     4474.82     4972.35    110.46 o
 -16   0   4      370.48      247.05     44.95 o
 -14   0   4    19474.25    18411.09    266.01 o
 -12   0   4     2976.16     3035.45     73.13 o
 -10   0   4      368.28      347.68     35.24 o
  -8   0   4      973.10      992.57     46.17 o
  -6   0   4     2131.92     2147.75     55.17 o
  -4   0   4     6545.29     6536.07     99.95 o
  -2   0   4       55.78        6.34     29.05 o
   0   0   4     2218.49     2225.40     66.07 o
   2   0   4     2629.66     2508.98     64.91 o
   4   0   4     9764.52     9658.05    146.49 o
   6   0   4     8706.05     8037.25    129.94 o
   8   0   4     3568.37     3281.23     81.17 o
  10   0   4     3123.07     2998.26    102.73 o
  12   0   4      115.57      159.16     47.73 o
  14   0   4      472.85      347.95     61.31 o
  16   0   4      730.65      724.12     65.65 o
  18   0   4      217.69      124.60     51.02 o
  20   0   4     2238.55     2159.83    108.05 o
  22   0   4     4674.09     4363.10    148.56 o
  24   0   4      326.01      311.39     73.73 o
  26   0   4      381.21      348.99     78.80 o
  28   0   4      941.11      933.23     99.59 o
  30   0   4     1486.99     1381.49    119.19 o
  32   0   4      916.52      825.57    106.85 o
  34   0   4     1156.04     1061.02    115.45 o
  36   0   4      437.60      485.92     97.20 o
  38   0   4      384.27      476.56    112.98 o
  40   0   4      630.73      516.22    122.13 o
  42   0   4       46.04       97.06    103.86 o
  44   0   4      857.80     1117.33    172.15 o
  46   0   4        0.17       18.20    118.07 o
  48   0   4      402.11      592.04    155.28 o
  50   0   4        2.56      133.96    160.82 o
  52   0   4       52.40       92.64    170.45 o
 -51   1   4       18.54       88.70    177.92 o
 -49   1   4      335.29      367.59    189.74 o
 -47   1   4       83.71        4.59    126.54 o
 -45   1   4      739.95      819.11    152.36 o
 -43   1   4       28.29       27.30    116.58 o
 -41   1   4      191.29      211.70    116.96 o
 -39   1   4     1899.50     2119.86    181.24 o
 -37   1   4     1484.87     1421.71    128.24 o
 -35   1   4      895.43      918.95    111.08 o
 -33   1   4     2393.03     2190.70    127.20 o
 -31   1   4     4014.42     4272.55    149.44 o
 -29   1   4      971.01      982.11     77.99 o
 -27   1   4     1752.94     1820.93     92.11 o
 -25   1   4     2731.89     2639.02     98.99 o
 -23   1   4     2991.86     2902.79    107.50 o
 -21   1   4     2308.98     2265.09     85.89 o
 -19   1   4      802.55      921.95     81.56 o
 -17   1   4      879.61      839.75     59.98 o
 -15   1   4     8730.04     9157.75    168.49 o
 -13   1   4      159.83      108.68     49.17 o
 -11   1   4     2339.78     2346.41     76.38 o
  -9   1   4    12359.54    12239.38    198.35 o
  -7   1   4     5459.81     5642.48    111.39 o
  -5   1   4      350.19      335.38     39.55 o
  -3   1   4     9408.99     8918.90    165.49 o
  -1   1   4     5743.88     5498.69    119.24 o
   1   1   4     5367.05     4930.72    112.70 o
   3   1   4     6067.23     6270.36    129.25 o
   5   1   4      547.80      412.13     48.21 o
   7   1   4      279.81      233.07     35.68 o
   9   1   4     1284.64     1208.68     69.50 o
  11   1   4     6670.57     6404.48    171.76 o
  13   1   4     9525.80     9878.97    234.30 o
  15   1   4     4208.72     4052.01    118.44 o
  17   1   4     8362.68     8305.75    191.73 o
  19   1   4     2224.78     2240.68     84.10 o
  21   1   4     3363.60     3234.27    254.27 o
  23   1   4      249.50      157.79     60.82 o
  25   1   4     1189.22     1184.75     98.63 o
  27   1   4       92.63      -20.24     61.20 o
  29   1   4     1913.64     1787.48    164.02 o
  31   1   4      340.02      289.93     91.32 o
  33   1   4      108.02       68.53     92.29 o
  35   1   4      264.48      195.96     93.79 o
  37   1   4      335.48      313.30    128.77 o
  39   1   4      356.64      270.68    150.09 o
  41   1   4      250.06      351.29    121.89 o
  43   1   4       47.93     -105.33    105.33 o
  45   1   4      293.10      323.40    138.50 o
  47   1   4      326.60      336.05    143.27 o
  49   1   4       35.58       40.75    165.35 o
  51   1   4      205.27     -119.45    171.26 o
 -50   2   4      405.99       89.62    176.12 o
 -48   2   4      654.95      931.23    166.11 o
 -46   2   4       10.04      -63.53    129.02 o
 -44   2   4      147.29      100.41    126.76 o
 -42   2   4      314.69      416.21    106.45 o
 -40   2   4       72.48      -98.06     98.06 o
 -38   2   4     3007.24     3514.25    205.00 o
 -36   2   4       80.22      145.27     93.99 o
 -34   2   4     1506.44     1208.53    121.47 o
 -32   2   4     2536.75     2566.99    128.86 o
 -30   2   4      208.19      112.85     64.27 o
 -28   2   4     2114.07     1952.27    108.94 o
 -26   2   4     3102.42     3168.54    159.08 o
 -24   2   4      241.18      175.28     66.45 o
 -22   2   4     1436.54     1401.57    180.85 o
 -20   2   4      816.87      955.29    157.98 o
 -18   2   4     4909.92     4964.01    143.08 o
 -16   2   4     8957.08     9228.95    207.88 o
 -14   2   4     4834.18     4912.86    134.58 o
 -12   2   4      683.90      628.19     54.11 o
 -10   2   4     3418.63     3252.23     96.89 o
  -8   2   4     7014.35     7135.15    157.90 o
  -6   2   4     3732.57     3876.29    101.91 o
  -4   2   4     4868.79     5079.58    107.07 o
  -2   2   4     2937.20     3146.55     91.42 o
   0   2   4     6446.12     5958.80    134.08 o
   2   2   4       58.16       64.51     36.31 o
   4   2   4      872.99      730.83     61.95 o
   6   2   4     2582.71     2635.40     96.08 o
   8   2   4      658.31      683.41     53.45 o
  10   2   4    11312.39    11701.85    232.25 o
  12   2   4     2114.15     2022.55     68.70 o
  14   2   4     1088.91     1133.34     51.49 o
  16   2   4     2548.80     2410.76     91.65 o
  18   2   4     2479.75     2705.88     85.52 o
  20   2   4     2488.47     2427.48     86.84 o
  22   2   4     1905.46     1852.82     81.53 o
  24   2   4      696.91      687.12     74.54 o
  26   2   4     2224.28     2416.45    110.50 o
  28   2   4      429.87      606.87     84.11 o
  30   2   4       40.24       53.68     78.38 o
  32   2   4     1440.38     1587.06    131.00 o
  34   2   4      413.75      476.96    188.34 o
  36   2   4      733.57      799.53    127.06 o
  38   2   4      605.16      706.65    133.33 o
  40   2   4      567.02      642.29    130.96 o
  42   2   4      608.04      366.12    151.02 o
  44   2   4      481.48      522.95    212.49 o
  46   2   4      144.35       -1.96    150.82 o
  48   2   4       58.24      -10.09    153.80 o
  50   2   4      183.31      154.88    259.75 o
 -49   3   4      348.92      377.84    263.99 o
 -47   3   4      121.84      145.24    269.36 o
 -45   3   4      150.24       49.49    230.81 o
 -43   3   4      128.82      294.61    274.83 o
 -41   3   4       38.33       55.55    152.63 o
 -39   3   4      750.28      940.67    193.71 o
 -37   3   4      123.20      154.30    139.49 o
 -35   3   4     3738.97     3997.55    360.02 o
 -33   3   4      420.17      342.73    113.97 o
 -31   3   4      164.12      228.12     93.16 o
 -29   3   4      236.16      420.40    129.89 o
 -27   3   4     1549.05     1535.79    127.31 o
 -25   3   4      492.04      448.99    101.78 o
 -23   3   4      884.46      997.32    106.13 o
 -21   3   4     1043.42     1215.72    137.44 o
 -19   3   4     2005.59     2175.53    111.88 o
 -17   3   4     1809.69     2223.36    205.99 o
 -15   3   4     1874.98     1865.81    111.82 o
 -13   3   4     1218.63     1393.78     97.73 o
 -11   3   4     6371.59     6378.88    201.67 o
  -9   3   4       59.60      166.92     51.88 o
  -7   3   4      722.96      763.25     89.65 o
  -5   3   4      454.10      211.50    103.27 o
  -3   3   4    14371.77    14652.49    562.20 o
  -1   3   4     5813.18     5357.90    292.75 o
   1   3   4      581.11      508.04     60.13 o
   3   3   4     1127.06     1077.45     92.93 o
   5   3   4     1933.63     1933.33    108.35 o
   7   3   4      314.99      354.05     47.29 o
   9   3   4     1407.75     1281.88     84.23 o
  11   3   4      434.84      445.24     63.45 o
  13   3   4     6681.20     6674.16    189.89 o
  15   3   4     3274.76     3194.38    174.93 o
  17   3   4      718.65      905.88     68.45 o
  19   3   4     1306.52     1402.14     83.86 o
  21   3   4      334.70      392.84     63.81 o
  23   3   4     1844.77     2138.34    158.58 o
  25   3   4     1976.02     2317.31    134.86 o
  27   3   4     1182.15     1222.37    124.32 o
  29   3   4     2759.02     2966.83    175.64 o
  31   3   4      197.36      251.62     99.83 o
  33   3   4      592.73      480.09    111.67 o
  35   3   4      567.96      547.21    212.27 o
  37   3   4      219.99      155.29    197.07 o
  39   3   4      261.12      308.12    223.78 o
  41   3   4      303.21      489.67    250.70 o
 -46   4   4      112.37      285.33    271.82 o
 -44   4   4       54.40      199.53    261.09 o
 -42   4   4        0.88       -7.71    234.61 o
 -40   4   4      258.26      219.87    246.34 o
 -38   4   4       39.96      251.71    249.92 o
 -36   4   4     1173.43     1305.45    320.64 o
 -34   4   4     1281.91     1164.80    309.46 o
 -32   4   4      804.91     1273.61    312.37 o
 -30   4   4      378.66      460.74    349.18 o
 -28   4   4        8.64     -110.73    110.73 o
 -26   4   4     1160.37     1068.35    199.65 o
 -24   4   4      609.12      445.60    145.22 o
 -22   4   4      523.78      336.08    119.48 o
 -20   4   4      409.40      362.43     75.82 o
 -18   4   4      550.18      491.31     80.20 o
 -16   4   4     3109.44     2774.14    141.42 o
 -14   4   4     1352.63     1475.79    161.82 o
 -12   4   4     2645.34     2511.32    124.99 o
 -10   4   4      198.91      280.10     81.05 o
  -8   4   4     1079.76     1083.85     82.20 o
  -6   4   4     4109.00     4215.10    146.81 o
  -4   4   4     7412.25     7792.58    216.38 o
  -2   4   4     5220.90     5403.45    183.60 o
   0   4   4     2504.44     2380.43    109.85 o
   2   4   4       69.06       78.17     49.54 o
   4   4   4     1151.38     1254.29    110.49 o
   6   4   4      242.36      354.38    119.00 o
   8   4   4       44.38       85.42     54.83 o
  10   4   4     1041.28     1168.14    120.71 o
  12   4   4      922.49      754.85     80.77 o
  14   4   4      477.08      569.80    142.31 o
  16   4   4     2792.33     2877.80    144.87 o
  18   4   4     4733.65     5196.94    203.79 o
  20   4   4      799.83      788.55     97.82 o
  22   4   4     1186.82     1275.08     88.23 o
  24   4   4     1977.42     2083.81    152.48 o
  26   4   4     1013.00     1099.77    134.05 o
  28   4   4      302.57      500.94    220.20 o
  30   4   4      292.41      249.99    137.81 o
 -41   5   4      167.96      431.02    283.88 o
 -39   5   4      146.03      686.52    298.18 o
 -37   5   4       44.70       92.73    239.75 o
 -35   5   4      655.37      377.50    268.46 o
 -33   5   4      641.14      785.17    300.64 o
 -31   5   4      209.29      396.05    270.25 o
 -29   5   4      795.62      749.83    249.92 o
 -27   5   4      195.02      113.70    193.05 o
 -25   5   4       20.55      188.21    152.11 o
 -23   5   4      600.40      755.09    181.63 o
 -21   5   4      530.87      342.72    158.61 o
 -19   5   4     3419.76     3017.23    361.47 o
 -17   5   4      879.85     1128.31    195.54 o
 -15   5   4      332.95      236.57    315.89 o
 -13   5   4      662.66      769.98    174.65 o
 -11   5   4      732.98      559.13    200.40 o
  -9   5   4      288.30      414.06     81.17 o
  -7   5   4     1439.63     1193.54    270.14 o
  -5   5   4     3107.87     3392.96    260.27 o
  -3   5   4     2774.92     2599.41    232.99 o
  -1   5   4     5808.54     5774.37    584.41 o
   1   5   4     2565.48     3115.88    358.29 o
   3   5   4      404.97      621.89    121.38 o
   5   5   4      210.16      119.23    136.19 o
   7   5   4       44.48      194.73     84.58 o
   9   5   4     2435.36     2895.88    183.64 o
  11   5   4     2088.85     2089.14    164.29 o
  13   5   4     1181.15     1378.85    252.60 o
  15   5   4      122.09       36.09    182.89 o
  17   5   4      689.54      661.94    227.24 o
  19   5   4       37.16      120.10    174.73 o
  21   5   4      146.20      -35.64    180.99 o
 -36   6   4       26.63       -4.25    259.41 o
 -34   6   4      509.08      982.91    332.48 o
 -32   6   4       29.87      328.79    266.56 o
 -30   6   4       96.70       63.68    254.61 o
 -28   6   4      144.79      390.80    277.40 o
 -26   6   4      327.30      422.53    285.67 o
 -24   6   4      484.00      708.86    301.76 o
 -22   6   4      175.51      309.46    243.21 o
 -20   6   4      227.50      130.71    242.88 o
 -18   6   4      386.80      499.43    338.12 o
 -16   6   4      803.78      828.53    195.04 o
 -14   6   4      390.93      204.04    157.43 o
 -12   6   4     1482.21     1051.76    324.16 o
 -10   6   4      301.50      498.80    178.05 o
  -8   6   4       18.94       27.68    228.41 o
  -6   6   4     1361.77     1522.98    212.01 o
  -4   6   4     1053.56     1182.00    286.90 o
  -2   6   4      453.93      542.18    250.59 o
   0   6   4     1171.07      937.22    274.38 o
   2   6   4       76.24      -18.99    199.53 o
   4   6   4      109.75      408.11    230.37 o
   6   6   4      487.42      371.25    236.85 o
   8   6   4       89.17      -21.56    213.94 o
  10   6   4      783.33     1145.47    283.21 o
  12   6   4     1019.85      795.89    257.29 o
  14   6   4      848.18      536.15    245.56 o
  16   6   4      627.61      621.83    244.89 o
  18   6   4       96.96       81.78    209.70 o
  20   6   4      210.48      281.42    237.96 o
 -29   7   4       50.33       54.07    281.65 o
 -27   7   4       28.11       50.05    265.34 o
 -25   7   4      228.07      541.95    314.83 o
 -23   7   4      517.61      728.75    314.72 o
 -21   7   4       64.63      -67.48    242.43 o
 -19   7   4      176.81       72.62    234.50 o
 -17   7   4      569.11      601.84    303.88 o
 -15   7   4      214.64      492.24    279.08 o
 -13   7   4      133.44       79.10    263.10 o
 -11   7   4      131.42      159.54    242.21 o
  -9   7   4     1070.41     1024.47    344.88 o
  -7   7   4      101.88     -186.80    206.46 o
  -5   7   4      556.79      420.40    266.90 o
  -3   7   4      194.49        8.38    224.22 o
  -1   7   4     1613.46     1740.82    365.66 o
   1   7   4      287.17      432.36    258.52 o
   3   7   4      820.77     1211.05    332.59 o
   5   7   4      664.75      485.98    277.96 o
   7   7   4       86.13      -54.97    209.92 o
   9   7   4      119.62      101.22    242.54 o
  11   7   4      175.26      578.71    267.68 o
  13   7   4       51.02      105.02    233.61 o
  15   7   4      460.99      148.36    255.17 o
  17   7   4      238.32      292.82    269.47 o
  19   7   4      355.48      430.23    277.85 o
 -16   8   4      216.24        6.81    291.03 o
 -14   8   4      616.44      502.29    346.44 o
 -12   8   4       62.80      -21.56    288.91 o
 -10   8   4      292.37      -45.92    287.68 o
  -8   8   4      220.99      206.57    304.10 o
  -6   8   4      155.95      304.33    281.65 o
  -4   8   4        1.21      184.34    277.18 o
  -2   8   4      179.30     -259.64    259.64 o
   0   8   4       33.71     -209.36    209.36 o
   2   8   4      178.74      321.98    290.03 o
   4   8   4       43.26      260.87    267.79 o
   6   8   4      304.42      193.39    290.03 o
   8   8   4      534.88      764.50    320.30 o
  10   8   4       23.50     -135.40    249.81 o
  12   8   4      168.75      290.36    302.99 o
  14   8   4      183.10      284.55    294.72 o
 -12  -8   5       14.89       -4.76     71.54 o
 -10  -8   5      767.12      679.44     78.67 o
  -8  -8   5      296.17      418.88     91.16 o
  -6  -8   5       15.21       29.11     88.91 o
  -4  -8   5       94.48       94.21     68.62 o
  -2  -8   5        5.90        1.04     64.17 o
   0  -8   5       24.11       22.35     65.43 o
   2  -8   5       86.32      114.80     65.69 o
   4  -8   5      198.44      191.45     68.42 o
   6  -8   5      187.68      164.53     69.16 o
   8  -8   5      160.37       88.82     73.73 o
  10  -8   5      109.72       22.90    158.57 o
  12  -8   5      139.92      236.65     80.74 o
 -27  -7   5      104.33       12.13     87.79 o
 -25  -7   5       23.17       68.53     82.85 o
 -23  -7   5      587.20      864.08     96.42 o
 -21  -7   5       47.86        0.18     72.56 o
 -19  -7   5      251.50      335.24     79.01 o
 -17  -7   5      105.99       63.21     68.99 o
 -15  -7   5      136.03       44.50     69.93 o
 -13  -7   5        8.16      -12.10     65.47 o
 -11  -7   5      351.19      256.19     67.16 o
  -9  -7   5       11.25       73.16     66.73 o
  -7  -7   5      437.76      545.19     69.43 o
  -5  -7   5       79.38      -25.10     56.53 o
  -3  -7   5      470.40      364.46     81.81 o
  -1  -7   5      148.36      222.58     60.34 o
   1  -7   5      884.60      835.78     73.88 o
   3  -7   5       47.08       63.10     56.47 o
   5  -7   5      437.23      430.65    100.69 o
   7  -7   5       17.81       72.78     61.00 o
   9  -7   5      278.79      206.81     71.98 o
  11  -7   5       94.37       19.14     69.20 o
  13  -7   5      178.52      184.49     72.19 o
  15  -7   5        6.50      -16.65     70.14 o
  17  -7   5      101.81       88.75     77.59 o
  19  -7   5      352.69      250.04     90.26 o
  21  -7   5      143.81      150.80     87.69 o
  23  -7   5      311.05      216.36     94.56 o
  25  -7   5      180.96      308.92    111.76 o
 -34  -6   5      619.19      678.42    128.78 o
 -32  -6   5      235.04      237.52    104.73 o
 -30  -6   5       11.55      -16.30    114.70 o
 -28  -6   5       30.37      -21.41     81.93 o
 -26  -6   5      496.61      515.94     88.90 o
 -24  -6   5      499.92      526.33     86.68 o
 -22  -6   5       22.76       50.74     66.04 o
 -20  -6   5      242.62      177.19     70.87 o
 -18  -6   5      530.81      613.93     79.48 o
 -16  -6   5      768.51     1018.45     80.83 o
 -14  -6   5      753.05      889.55     76.52 o
 -12  -6   5      583.85      445.19     68.38 o
 -10  -6   5      203.61      191.82     57.85 o
  -8  -6   5      104.15      126.49     51.02 o
  -6  -6   5      115.50       82.05     49.76 o
  -4  -6   5       42.12      -35.11     46.60 o
  -2  -6   5      451.79      463.34     59.96 o
   0  -6   5      431.70      523.39     59.93 o
   2  -6   5      527.18      521.84     63.47 o
   4  -6   5       72.80       17.52     52.77 o
   6  -6   5      561.42      470.21     68.41 o
   8  -6   5      528.45      545.94     70.47 o
  10  -6   5      174.06       80.20     58.91 o
  12  -6   5      108.14      139.41     65.57 o
  14  -6   5     2348.98     2185.69    144.00 o
  16  -6   5      723.43      597.63     87.27 o
  18  -6   5      490.81      620.73     89.20 o
  20  -6   5      152.70      118.13    115.61 o
  22  -6   5      202.56      199.96     87.66 o
  24  -6   5      557.77      602.75    159.61 o
  26  -6   5      211.91       95.11     94.09 o
  28  -6   5      100.39      160.37    105.05 o
  30  -6   5       12.43       19.77     98.02 o
  32  -6   5      160.27       89.67    108.84 o
  34  -6   5      313.64      297.95    127.96 o
 -39  -5   5       30.09       -0.99    107.46 o
 -37  -5   5      308.77      241.72    139.10 o
 -35  -5   5       68.64       -2.93    120.63 o
 -33  -5   5      159.76      147.71    118.72 o
 -31  -5   5      165.00      191.63    116.54 o
 -29  -5   5      195.91      193.28     98.31 o
 -27  -5   5      271.84      202.14     79.69 o
 -25  -5   5      547.00      487.76     80.15 o
 -23  -5   5      180.45      198.55     69.03 o
 -21  -5   5      673.14      742.81     76.34 o
 -19  -5   5     1277.07     1276.32     83.24 o
 -17  -5   5     1712.55     1714.54     83.94 o
 -15  -5   5     1343.94     1345.80     76.16 o
 -13  -5   5     3742.64     3821.22    109.87 o
 -11  -5   5      398.69      428.85     55.35 o
  -9  -5   5     2523.73     2378.09     82.39 o
  -7  -5   5      529.65      644.85     56.30 o
  -5  -5   5      551.90      687.52     51.69 o
  -3  -5   5     1567.88     1628.10     65.27 o
  -1  -5   5      182.29      123.73     39.95 o
   1  -5   5      187.52      129.19     43.39 o
   3  -5   5     2045.76     2103.36     94.10 o
   5  -5   5       99.39       80.00     46.43 o
   7  -5   5      738.63      606.57     67.95 o
   9  -5   5     2570.21     2507.86    118.96 o
  11  -5   5      876.20      919.41     74.74 o
  13  -5   5     1282.79     1218.64     86.91 o
  15  -5   5     1395.15     1334.18     92.39 o
  17  -5   5      978.14     1028.21     88.97 o
  19  -5   5      334.61      422.70     82.53 o
  21  -5   5       35.88      -19.83     72.32 o
  23  -5   5      446.57      305.01    115.04 o
  25  -5   5      137.10      170.24     86.97 o
  27  -5   5      375.92      245.50     98.12 o
  29  -5   5      283.37      219.98    103.24 o
  31  -5   5      190.09       88.61    105.57 o
  33  -5   5        5.74      -53.67    102.96 o
  35  -5   5     1109.67     1306.27    161.02 o
  37  -5   5      600.71      562.33    130.17 o
  39  -5   5      165.23      166.96    123.88 o
 -44  -4   5      132.97       33.47    137.40 o
 -42  -4   5      139.23      -80.81    116.38 o
 -40  -4   5      101.36       47.26    113.94 o
 -38  -4   5      349.38      356.75    118.33 o
 -36  -4   5      241.11      122.75    101.31 o
 -34  -4   5      539.74      471.64    107.52 o
 -32  -4   5      197.92      159.95     93.78 o
 -30  -4   5     2478.32     2155.91    131.95 o
 -28  -4   5       65.16      -77.60     77.60 o
 -26  -4   5      563.60      414.00     84.57 o
 -24  -4   5      129.46        3.86     63.72 o
 -22  -4   5      581.74      629.77     72.48 o
 -20  -4   5     4149.71     3930.70    118.04 o
 -18  -4   5     1719.36     1769.58     81.96 o
 -16  -4   5     3744.63     3737.08     99.94 o
 -14  -4   5      533.28      576.01     51.22 o
 -12  -4   5      149.51      227.81     42.76 o
 -10  -4   5      698.44      730.64     53.77 o
  -8  -4   5      156.98      173.61     40.12 o
  -6  -4   5      620.37      733.86     57.90 o
  -4  -4   5     1728.99     1853.00     81.46 o
  -2  -4   5      874.32      824.44     48.37 o
   0  -4   5     4020.21     4025.01     96.63 o
   2  -4   5      226.70      195.10     38.79 o
   4  -4   5     1214.34     1148.96     68.43 o
   6  -4   5      192.09      276.60     40.21 o
   8  -4   5      638.08      650.90     65.16 o
  10  -4   5      715.69      810.67     58.66 o
  12  -4   5      836.28      762.18     59.83 o
  14  -4   5      216.85      177.60     49.27 o
  16  -4   5     1947.98     2045.37     86.78 o
  18  -4   5      253.84      288.82     68.29 o
  20  -4   5     1572.57     1519.18    102.81 o
  22  -4   5      113.38       19.59     75.04 o
  24  -4   5      100.74      115.29     84.62 o
  26  -4   5      866.48      649.52    104.58 o
  28  -4   5      853.30      859.81    118.94 o
  30  -4   5      172.48      114.64    115.07 o
  32  -4   5     1162.00     1151.25    144.28 o
  34  -4   5       15.06      -43.85     98.74 o
  36  -4   5       98.10      228.75    110.65 o
  38  -4   5      227.05      332.70    140.03 o
  40  -4   5       29.67       -8.65    109.39 o
  42  -4   5      125.16      309.85    134.89 o
  44  -4   5        3.50       62.06    122.01 o
 -47  -3   5      118.34       86.40    148.12 o
 -45  -3   5        3.06      110.43    135.14 o
 -43  -3   5      270.77       66.06    119.13 o
 -41  -3   5      196.92       62.88    109.25 o
 -39  -3   5      320.81      149.38    111.54 o
 -37  -3   5      528.92      472.17    124.80 o
 -35  -3   5      135.83      197.33     98.12 o
 -33  -3   5      512.16      458.59    109.12 o
 -31  -3   5      181.32      163.25     84.54 o
 -29  -3   5     2305.30     2351.07    140.55 o
 -27  -3   5       98.08      106.04     80.16 o
 -25  -3   5      110.15      120.13     64.38 o
 -23  -3   5       77.41      190.80     57.14 o
 -21  -3   5      497.37      407.23     58.76 o
 -19  -3   5     1215.85     1236.80     64.49 o
 -17  -3   5      279.24      337.42     47.74 o
 -15  -3   5     3262.53     3225.03     85.48 o
 -13  -3   5     2383.80     2395.84     72.88 o
 -11  -3   5      302.96      239.61     44.72 o
  -9  -3   5     4224.24     4077.21     90.17 o
  -7  -3   5     1572.99     1697.64     59.98 o
  -5  -3   5     3454.12     3460.41     80.24 o
  -3  -3   5     6366.70     6518.94    119.98 o
  -1  -3   5     1160.00     1204.18     59.09 o
   1  -3   5     2519.65     2756.44     75.37 o
   3  -3   5     1290.73     1191.70     54.42 o
   5  -3   5      828.92      820.73     50.94 o
   7  -3   5     4289.39     4491.70    102.73 o
   9  -3   5      332.05      387.19     47.85 o
  11  -3   5     1306.98     1400.95     68.48 o
  13  -3   5     1021.84     1051.69     64.80 o
  15  -3   5     2315.44     2366.74     87.50 o
  17  -3   5      770.53      810.60     76.53 o
  19  -3   5      720.90      754.50     70.85 o
  21  -3   5      690.17      769.06     76.57 o
  23  -3   5      203.82      130.51     64.80 o
  25  -3   5      665.00      803.24    220.73 o
  27  -3   5      737.21      868.29    108.22 o
  29  -3   5      892.50     1044.32    120.07 o
  31  -3   5      425.21      602.33    108.54 o
  33  -3   5     1359.49     1135.87    211.99 o
  35  -3   5       24.27      -87.57     87.57 o
  37  -3   5      747.92      656.11    135.90 o
  39  -3   5      771.79      695.02    140.61 o
  41  -3   5      561.76      484.44    133.80 o
  43  -3   5      126.38      183.57    129.35 o
  45  -3   5       86.84      104.56    146.26 o
  47  -3   5        7.71       70.96    158.89 o
 -48  -2   5      159.72      -47.92    138.25 o
 -46  -2   5      347.90      203.17    172.89 o
 -44  -2   5       89.63       33.23    130.53 o
 -42  -2   5        2.34      -81.21    106.31 o
 -40  -2   5      120.57      144.28    110.58 o
 -38  -2   5      871.02      692.48    129.80 o
 -36  -2   5      164.83      194.48    107.15 o
 -34  -2   5      239.95      273.83    167.66 o
 -32  -2   5      120.71       84.03    117.59 o
 -30  -2   5      167.53      127.52     82.05 o
 -28  -2   5      385.12      254.03     90.05 o
 -26  -2   5      550.29      488.12     67.89 o
 -24  -2   5     3138.08     3468.55    107.39 o
 -22  -2   5      878.38      904.13     71.44 o
 -20  -2   5     2129.06     2203.02     96.28 o
 -18  -2   5      596.85      592.63     51.03 o
 -16  -2   5     1899.60     1949.89     68.93 o
 -14  -2   5     4502.57     4243.25     91.69 o
 -12  -2   5       44.91      -15.45     34.34 o
 -10  -2   5     1629.27     1737.90     68.25 o
  -8  -2   5    13423.91    14413.01    203.32 o
  -6  -2   5     1812.73     1905.20     60.44 o
  -4  -2   5     1198.44     1206.83     50.90 o
  -2  -2   5     6105.00     6086.76    105.71 o
   0  -2   5     1359.13     1372.53     54.44 o
   2  -2   5      405.74      422.63     41.11 o
   4  -2   5    11837.82    12251.92    184.09 o
   6  -2   5     2527.88     2813.23    100.31 o
   8  -2   5    13044.32    13388.31    200.41 o
  10  -2   5     2615.36     2656.67     79.90 o
  12  -2   5     3218.94     3579.07     99.43 o
  14  -2   5     5232.99     5214.38    163.00 o
  16  -2   5      419.91      479.82     56.21 o
  18  -2   5     5443.91     5745.57    143.25 o
  20  -2   5     1054.69     1166.70     79.31 o
  22  -2   5      151.60      171.74     57.49 o
  24  -2   5     1062.38     1157.51     88.23 o
  26  -2   5      424.74      375.36     69.99 o
  28  -2   5      847.90      890.30     88.20 o
  30  -2   5      690.47      765.27    107.00 o
  32  -2   5     1136.25     1226.10    128.47 o
  34  -2   5     1263.01     1439.07    141.18 o
  36  -2   5       54.48       88.49    115.05 o
  38  -2   5      844.16      852.13    130.37 o
  40  -2   5       98.55       84.37    107.19 o
  42  -2   5      247.01      318.02    171.20 o
  44  -2   5      553.04      572.17    164.99 o
  46  -2   5      106.45      244.65    183.61 o
  48  -2   5       90.78      158.44    170.00 o
 -49  -1   5        6.08       12.33    167.36 o
 -47  -1   5       79.35       76.11    168.47 o
 -45  -1   5      253.03      232.24    160.63 o
 -43  -1   5     1443.71     1720.81    231.72 o
 -41  -1   5      140.37      177.49    124.84 o
 -39  -1   5       60.87      -42.17    101.40 o
 -37  -1   5       10.72      -39.12     87.52 o
 -35  -1   5      105.45       25.89    129.18 o
 -33  -1   5     2398.47     2322.34    157.31 o
 -31  -1   5       46.93       67.00     67.70 o
 -29  -1   5      753.42      683.92     82.26 o
 -27  -1   5      947.46      858.37     85.84 o
 -25  -1   5      305.89      242.43     63.08 o
 -23  -1   5     1995.44     2032.06    103.93 o
 -21  -1   5      528.83      408.45     67.45 o
 -19  -1   5     2445.07     2367.69    120.07 o
 -17  -1   5      626.03      614.66     55.66 o
 -15  -1   5      928.25     1059.24     57.11 o
 -13  -1   5     1306.76     1235.73     71.02 o
 -11  -1   5      888.83      937.34     48.13 o
  -9  -1   5     2247.33     2323.44     63.99 o
  -7  -1   5    14721.04    15211.79    188.22 o
  -5  -1   5     2596.47     2732.85     64.19 o
  -3  -1   5     1378.74     1446.18     49.16 o
  -1  -1   5      851.68      938.51     59.09 o
   1  -1   5     3634.78     3716.06    109.34 o
   3  -1   5     2507.75     2639.08     94.78 o
   5  -1   5    16366.77    16284.60    229.43 o
   7  -1   5     8820.00     9161.95    155.92 o
   9  -1   5     2253.12     2217.85     73.98 o
  11  -1   5      550.04      685.75     52.48 o
  13  -1   5     4951.09     4968.22    125.56 o
  15  -1   5      417.43      404.89     79.09 o
  17  -1   5     1088.92     1227.54     90.34 o
  19  -1   5     2130.88     2291.89    101.10 o
  21  -1   5      369.26      448.32     63.21 o
  23  -1   5     2405.66     2588.27    119.85 o
  25  -1   5     5122.97     4888.41    182.23 o
  27  -1   5     3121.16     2793.45    109.29 o
  29  -1   5     2079.12     2076.04    130.72 o
  31  -1   5      741.17      777.31     98.04 o
  33  -1   5      295.26       74.06    123.65 o
  35  -1   5      267.50      404.51     92.33 o
  37  -1   5      843.18      580.80    122.36 o
  39  -1   5      235.10      283.44    144.30 o
  41  -1   5      299.96      308.31    189.73 o
  43  -1   5      338.94      434.82    150.15 o
  45  -1   5       77.10      209.07    143.10 o
  47  -1   5      678.09      737.54    217.91 o
  49  -1   5       12.41       73.44    171.62 o
 -50   0   5       73.24      332.83    195.64 o
 -48   0   5      102.48       74.49    158.32 o
 -46   0   5        0.54       44.04    147.91 o
 -44   0   5      316.56      355.68    141.29 o
 -42   0   5        4.39     -125.98    150.82 o
 -40   0   5       41.64        6.66    100.49 o
 -38   0   5       71.42       41.96    101.70 o
 -36   0   5      610.14      232.01    146.18 o
 -34   0   5     3535.67     3639.33    200.55 o
 -32   0   5     1238.70     1100.02    117.90 o
 -30   0   5    10986.42    10836.92    274.78 o
 -28   0   5     1992.90     1992.51     99.97 o
 -26   0   5     4227.85     4445.25    134.52 o
 -24   0   5        4.90       47.55     51.44 o
 -22   0   5      675.07      723.09     71.08 o
 -20   0   5      287.97      199.09     60.89 o
 -18   0   5     1026.72     1086.08     66.66 o
 -16   0   5     7548.27     7718.71    141.01 o
 -14   0   5       32.24      -35.29     37.97 o
 -12   0   5    12756.53    12761.22    194.05 o
 -10   0   5     8206.17     8264.19    146.65 o
  -8   0   5     5084.92     4979.55     99.55 o
  -6   0   5     2954.95     2903.32     81.49 o
  -4   0   5     1174.59     1158.54     51.91 o
  -2   0   5        8.01       -0.23     34.84 o
   0   0   5     2870.15     3111.46     83.61 o
   2   0   5     3730.28     3889.76     93.72 o
   4   0   5     1572.35     1600.74     69.44 o
   6   0   5      641.69      703.91     56.62 o
   8   0   5     5180.15     5310.77    132.78 o
  10   0   5     4466.80     4110.41    116.33 o
  12   0   5     1502.83     1396.45     78.89 o
  14   0   5      505.79      544.29     77.81 o
  16   0   5       27.18       82.31     58.64 o
  18   0   5     2323.45     2207.82    125.27 o
  20   0   5     1016.87     1006.71     81.43 o
  22   0   5     5888.08     5922.08    147.31 o
  24   0   5        6.31       -8.05     59.33 o
  26   0   5       20.09       31.69     59.58 o
  28   0   5     1353.12     1329.53    100.01 o
  30   0   5     4401.64     4440.79    173.47 o
  32   0   5       68.07       77.53    125.88 o
  34   0   5      108.62       11.89     77.43 o
  36   0   5       90.02       48.51     80.33 o
  38   0   5        2.83      -93.52     93.52 o
  40   0   5      296.95      330.80    124.86 o
  42   0   5     1076.67     1349.01    180.06 o
  44   0   5        2.49      -81.82    115.21 o
  46   0   5       15.49     -119.08    119.08 o
  48   0   5        0.22     -153.67    153.67 o
  50   0   5      113.65      291.10    187.02 o
 -49   1   5        5.77      220.55    181.21 o
 -47   1   5       76.14      161.34    130.29 o
 -45   1   5      247.61      147.78    127.69 o
 -43   1   5     1448.20     2005.91    199.72 o
 -41   1   5      129.82      119.03    127.09 o
 -39   1   5       67.66       62.19    111.40 o
 -37   1   5        8.80       14.28    102.69 o
 -35   1   5      105.66      -52.18     79.70 o
 -33   1   5     2416.24     2085.61    140.24 o
 -31   1   5       49.44       59.38     72.01 o
 -29   1   5      752.22      900.92     90.48 o
 -27   1   5      975.13     1004.43    119.59 o
 -25   1   5      314.92      310.62     70.26 o
 -23   1   5     1965.01     2188.58    117.36 o
 -21   1   5      552.75      605.26     64.25 o
 -19   1   5     2449.87     2606.51     88.68 o
 -17   1   5      635.54      618.22     59.51 o
 -15   1   5      880.53      822.09     62.76 o
 -13   1   5     1338.80     1423.76     65.85 o
 -11   1   5      877.20      924.96     58.47 o
  -9   1   5     2272.46     2386.62     98.10 o
  -7   1   5    14721.57    14951.43    236.87 o
  -5   1   5     2573.91     2506.98     80.18 o
  -3   1   5     1407.28     1378.84     62.43 o
  -1   1   5      865.98      884.20     54.04 o
   1   1   5     3628.58     3621.38     95.09 o
   3   1   5     2509.84     2554.69     90.97 o
   5   1   5    16309.38    16175.44    278.02 o
   7   1   5     8767.36     9023.68    191.93 o
   9   1   5     2243.74     2046.57     84.22 o
  11   1   5      537.91      606.94     58.81 o
  13   1   5     4946.77     4671.17    140.10 o
  15   1   5      432.36      498.80     62.01 o
  17   1   5     1097.69     1098.10     79.00 o
  19   1   5     2149.61     2251.60     90.46 o
  21   1   5      403.18      292.43     61.47 o
  23   1   5     2394.56     2496.06    118.74 o
  25   1   5     5048.65     4831.45    185.40 o
  27   1   5     3069.21     2799.06    135.80 o
  29   1   5     2141.52     2208.27    126.47 o
  31   1   5      730.83      654.38     92.87 o
  33   1   5      283.66      223.48     90.43 o
  35   1   5      273.48      232.85     87.89 o
  37   1   5      842.00      925.15    126.34 o
  39   1   5      228.95      281.98    111.38 o
  41   1   5      305.17      453.47    145.46 o
  43   1   5      352.70      284.47    132.32 o
  45   1   5       75.27       88.46    128.94 o
  47   1   5      679.66      398.79    180.77 o
  49   1   5       14.11     -157.72    157.72 o
 -48   2   5      158.33     -153.89    275.78 o
 -46   2   5      343.01      540.57    182.57 o
 -44   2   5       82.32      125.07    132.21 o
 -42   2   5        1.78      -81.92    125.12 o
 -40   2   5      117.28       69.64    177.69 o
 -38   2   5      876.80      931.73    129.23 o
 -36   2   5      174.47      266.58    117.57 o
 -34   2   5      236.25      374.01    114.42 o
 -32   2   5      115.52       -9.61     91.58 o
 -30   2   5      168.09       31.05     97.68 o
 -28   2   5      390.35      300.20     89.87 o
 -26   2   5      576.71      333.33     92.50 o
 -24   2   5     3067.35     3311.38    144.11 o
 -22   2   5      876.19      788.63    141.35 o
 -20   2   5     2177.28     2172.26    123.25 o
 -18   2   5      593.17      599.32     68.24 o
 -16   2   5     1853.50     1847.24     87.77 o
 -14   2   5     4630.64     4504.67    127.35 o
 -12   2   5       52.49        9.84     45.71 o
 -10   2   5     1643.92     1594.57     89.40 o
  -8   2   5    13473.71    14436.59    252.16 o
  -6   2   5     1797.24     1850.20     72.18 o
  -4   2   5     1265.89     1173.66     59.76 o
  -2   2   5     6072.16     5952.44    130.87 o
   0   2   5     1398.41     1391.76     62.13 o
   2   2   5      407.15      445.23     45.82 o
   4   2   5    11874.40    12152.44    200.78 o
   6   2   5     2522.79     2628.08     87.28 o
   8   2   5    13158.04    13454.04    218.78 o
  10   2   5     2582.97     2568.00     76.87 o
  12   2   5     3222.84     3220.81     95.36 o
  14   2   5     5098.76     5038.14    124.56 o
  16   2   5      422.42      454.17     54.90 o
  18   2   5     5366.88     5515.92    136.09 o
  20   2   5     1038.81     1051.97     81.59 o
  22   2   5      157.62      156.90     48.09 o
  24   2   5     1070.89     1137.15     86.87 o
  26   2   5      426.99      403.84     68.33 o
  28   2   5      828.30      890.20     98.86 o
  30   2   5      690.45      628.57     94.40 o
  32   2   5     1113.74     1062.82    117.34 o
  34   2   5     1266.34     1392.60    151.85 o
  36   2   5       61.27       30.66     91.33 o
  38   2   5      844.17      915.35    195.45 o
  40   2   5      100.03      -58.63    107.06 o
  42   2   5      238.93      210.23    131.09 o
  44   2   5      559.20      173.90    130.82 o
  46   2   5      103.98      157.58    157.44 o
  48   2   5       93.69      188.91    165.77 o
 -47   3   5      118.86     -276.73    276.73 o
 -45   3   5        2.86        9.27    271.70 o
 -43   3   5      269.53       59.21    269.13 o
 -41   3   5      193.08     -228.02    228.02 o
 -39   3   5      327.88      284.55    286.23 o
 -37   3   5      542.78      543.74    294.27 o
 -35   3   5      131.13      114.29    259.75 o
 -33   3   5      534.66      297.85    267.46 o
 -31   3   5      197.16       74.88    251.54 o
 -29   3   5     2317.16     1800.72    188.07 o
 -27   3   5       97.80      165.21     91.84 o
 -25   3   5      103.53       97.55    100.72 o
 -23   3   5       78.80       68.16     81.77 o
 -21   3   5      508.75      693.23     93.08 o
 -19   3   5     1187.87     1322.32    107.38 o
 -17   3   5      308.27      331.13     84.50 o
 -15   3   5     3268.62     3130.54    165.13 o
 -13   3   5     2415.94     2433.13    204.78 o
 -11   3   5      288.89      264.29     75.92 o
  -9   3   5     4174.63     4177.86    179.70 o
  -7   3   5     1554.00     1630.27    106.05 o
  -5   3   5     3465.26     3556.35    150.86 o
  -3   3   5     6376.87     6191.38    292.61 o
  -1   3   5     1164.27     1119.56     90.04 o
   1   3   5     2519.82     2787.73    124.52 o
   3   3   5     1259.00     1373.57     81.65 o
   5   3   5      854.07      896.92     70.11 o
   7   3   5     4236.20     4712.35    188.30 o
   9   3   5      331.27      441.00     57.00 o
  11   3   5     1344.73     1326.74     82.78 o
  13   3   5     1013.85     1007.69     80.65 o
  15   3   5     2383.90     2222.11    101.20 o
  17   3   5      716.98      653.68     69.79 o
  19   3   5      735.20      790.33     74.71 o
  21   3   5      672.03      616.91     74.43 o
  23   3   5      190.31      117.14     61.38 o
  25   3   5      665.37      664.30     86.99 o
  27   3   5      749.13      680.82    115.31 o
  29   3   5      894.98      876.06    122.18 o
  31   3   5      410.18      544.06    148.92 o
  33   3   5     1351.45     1334.75    186.96 o
  35   3   5       22.76      130.60    144.13 o
  37   3   5      771.40      617.16    404.71 o
  39   3   5      775.36      831.20    281.31 o
 -44   4   5      140.23       87.81    269.02 o
 -42   4   5      144.25      360.19    276.95 o
 -40   4   5      102.47      524.86    291.14 o
 -38   4   5      339.91      531.56    302.76 o
 -36   4   5      238.64      367.00    287.68 o
 -34   4   5      550.07      607.87    288.91 o
 -32   4   5      198.44      260.87    248.47 o
 -30   4   5     2462.19     2276.30    379.96 o
 -28   4   5       69.95      136.19    257.96 o
 -26   4   5      569.47      665.03    206.01 o
 -24   4   5      128.90      149.41    109.94 o
 -22   4   5      577.15      589.58    123.62 o
 -20   4   5     4142.09     4222.26    182.05 o
 -18   4   5     1694.15     1575.61    151.61 o
 -16   4   5     3791.99     3602.36    203.66 o
 -14   4   5      535.41      480.42    169.65 o
 -12   4   5      155.79       62.71     56.69 o
 -10   4   5      691.75      733.19    101.77 o
  -8   4   5      160.73      131.63     56.05 o
  -6   4   5      618.78      767.40     93.27 o
  -4   4   5     1732.76     1920.71    134.76 o
  -2   4   5      846.24      764.84     80.05 o
   0   4   5     4064.81     4149.23    157.05 o
   2   4   5      228.44      154.54     57.61 o
   4   4   5     1174.93      990.75    109.10 o
   6   4   5      192.79       87.23     99.45 o
   8   4   5      645.13      596.72     81.99 o
  10   4   5      695.35      811.47     89.30 o
  12   4   5      813.20      792.51     92.14 o
  14   4   5      220.29      222.69    139.25 o
  16   4   5     1948.28     2247.23    150.49 o
  18   4   5      255.85      288.15     62.80 o
  20   4   5     1533.89     1512.28    188.35 o
  22   4   5      119.77      113.04     68.64 o
  24   4   5      107.96       34.23    129.13 o
  26   4   5      876.26      908.64    127.10 o
 -39   5   5       31.08       79.10    267.46 o
 -37   5   5      308.84      573.46    284.66 o
 -35   5   5       67.42      397.61    279.19 o
 -33   5   5      162.98      200.31    240.98 o
 -31   5   5      166.71      359.63    279.86 o
 -29   5   5      186.11      170.71    257.52 o
 -27   5   5      271.63      929.51    307.79 o
 -25   5   5      536.46      564.57    230.48 o
 -23   5   5      178.98       26.85    147.94 o
 -21   5   5      682.06      594.01    185.33 o
 -19   5   5     1242.45     1573.36    347.28 o
 -17   5   5     1695.73     1935.56    237.37 o
 -15   5   5     1353.72     1576.99    270.53 o
 -13   5   5     3741.08     3751.79    411.13 o
 -11   5   5      381.26      430.42    162.79 o
  -9   5   5     2589.08     2003.97    236.81 o
  -7   5   5      515.52      392.95    161.15 o
  -5   5   5      573.48      881.62    186.84 o
  -3   5   5     1538.92     2003.69    396.10 o
  -1   5   5      172.71      155.03    144.75 o
   1   5   5      177.46      240.36    119.80 o
   3   5   5     2069.88     1561.85    297.51 o
   5   5   5      106.79     -171.94    171.94 o
   7   5   5      739.42      887.73    244.33 o
   9   5   5     2560.64     2142.01    306.11 o
  11   5   5      870.61      884.71    229.70 o
  13   5   5     1252.17     1469.34    264.22 o
  15   5   5     1386.02     1541.85    256.40 o
  17   5   5      983.41     1246.35    245.67 o
  19   5   5      354.64      -31.84    166.91 o
  21   5   5       35.74       21.79    177.41 o
  23   5   5      452.83      -49.94    181.77 o
 -34   6   5      621.56      303.54    305.44 o
 -32   6   5      230.54      -30.50    246.57 o
 -30   6   5       12.58       60.55    275.28 o
 -28   6   5       29.65      521.73    295.84 o
 -26   6   5      486.74      262.43    259.64 o
 -24   6   5      516.52      577.15    313.38 o
 -22   6   5       21.98       44.69    266.68 o
 -20   6   5      252.50      867.28    302.31 o
 -18   6   5      541.67      734.64    202.59 o
 -16   6   5      767.02      847.47    204.57 o
 -14   6   5      717.17      863.03    237.63 o
 -12   6   5      590.72      584.32    180.14 o
 -10   6   5      194.03      293.24    165.18 o
  -8   6   5       98.54       30.46    137.29 o
  -6   6   5      111.46      226.58    155.03 o
  -4   6   5       33.28       94.63    148.77 o
  -2   6   5      448.61      867.84    278.85 o
   0   6   5      435.50      545.98    252.38 o
   2   6   5      525.89      754.00    262.21 o
   4   6   5       73.54      -23.57    200.76 o
   6   6   5      578.39      292.82    211.93 o
   8   6   5      513.75      582.06    245.56 o
  10   6   5      169.89      174.40    208.47 o
  12   6   5      101.97      129.04    207.69 o
  14   6   5     2350.56     1574.81    305.44 o
  16   6   5      727.35      777.13    251.93 o
  18   6   5      512.85      703.50    261.54 o
  20   6   5      148.73       10.73    209.81 o
  22   6   5      206.09      161.32    231.37 o
 -27   7   5       97.26      258.74    316.50 o
 -25   7   5       24.12       80.33    288.69 o
 -23   7   5      578.15      718.36    338.07 o
 -21   7   5       51.07      102.34    279.75 o
 -19   7   5      243.99       66.03    260.64 o
 -17   7   5      106.08     -247.35    247.35 o
 -15   7   5      128.72      -27.82    254.28 o
 -13   7   5        9.21      146.47    252.82 o
 -11   7   5      355.64      102.78    256.84 o
  -9   7   5       10.26      -46.81    213.16 o
  -7   7   5      448.09      513.35    284.77 o
  -5   7   5       76.99      152.83    256.62 o
  -3   7   5      468.58      541.40    289.13 o
  -1   7   5      147.64      195.73    233.05 o
   1   7   5      876.43      456.49    279.64 o
   3   7   5       43.79      186.80    220.42 o
   5   7   5      444.95      370.80    248.80 o
   7   7   5       19.58       52.40    225.67 o
   9   7   5      282.22      726.63    289.47 o
  11   7   5       94.05      -19.89    216.07 o
  13   7   5      178.88      221.09    245.34 o
  15   7   5        6.22      351.25    254.50 o
  17   7   5       97.51      154.62    255.17 o
  19   7   5      355.07       69.49    267.68 o
  21   7   5      144.07      158.64    258.07 o
 -12   8   5       12.53      328.79    304.77 o
 -10   8   5      762.54      621.95    330.47 o
  -8   8   5      295.23      797.35    360.86 o
  -6   8   5       14.06       56.31    273.27 o
  -4   8   5       92.73       75.75    280.64 o
  -2   8   5        5.88      -87.59    245.45 o
   0   8   5       26.59     -239.64    243.77 o
   2   8   5       85.15      402.97    297.73 o
   4   8   5      197.84      -53.96    269.47 o
   6   8   5      192.61       20.11    259.86 o
   8   8   5      159.96      463.19    311.70 o
  10   8   5      120.53      -50.61    263.99 o
  12   8   5      140.11       68.48    292.26 o
 -23  -7   6      237.20      132.59     88.35 o
 -21  -7   6      246.49      246.16     82.73 o
 -19  -7   6      339.90      195.84     82.48 o
 -17  -7   6      277.75      238.48     77.00 o
 -15  -7   6      165.64       73.08     74.93 o
 -13  -7   6      116.29       69.37     72.44 o
 -11  -7   6      297.77      312.60     79.04 o
  -9  -7   6       71.18      -10.49     66.93 o
  -7  -7   6      128.82      140.65     70.18 o
  -5  -7   6      353.35      353.47     75.29 o
  -3  -7   6      347.16      311.62     74.88 o
  -1  -7   6      158.38      209.09     68.26 o
   1  -7   6      247.98      321.31     81.28 o
   3  -7   6       63.96      125.19     70.17 o
   5  -7   6        6.31      -25.95     65.06 o
   7  -7   6       24.32       54.47     75.46 o
   9  -7   6      555.68      594.87     88.72 o
  11  -7   6       49.48       52.19     80.55 o
  13  -7   6      528.81      606.65    100.92 o
  15  -7   6      627.24      388.24     95.91 o
  17  -7   6       20.06       65.56     87.24 o
  19  -7   6      298.64      273.52    167.22 o
  21  -7   6      132.43      109.92     96.85 o
  23  -7   6       18.35       71.09     97.03 o
 -32  -6   6      618.90      494.26    125.96 o
 -30  -6   6      173.41      346.24    107.99 o
 -28  -6   6      119.07      126.38     93.86 o
 -26  -6   6      144.51      339.23    102.59 o
 -24  -6   6      202.47      185.24     86.91 o
 -22  -6   6      163.50      192.36     76.36 o
 -20  -6   6     1211.91     1180.80     96.70 o
 -18  -6   6      409.35      340.77     77.22 o
 -16  -6   6      304.90      323.49     75.76 o
 -14  -6   6      626.96      720.50     81.47 o
 -12  -6   6       77.93       17.13     60.94 o
 -10  -6   6       33.92       29.62     64.87 o
  -8  -6   6       11.13       17.09     59.99 o
  -6  -6   6      172.52      177.40     64.35 o
  -4  -6   6      762.74      599.40     77.72 o
  -2  -6   6       38.33       40.05     60.65 o
   0  -6   6      700.51      528.04     73.53 o
   2  -6   6     1754.08     1917.45    114.57 o
   4  -6   6       71.28       99.42     67.48 o
   6  -6   6      567.72      589.47     84.19 o
   8  -6   6       89.29      106.43     70.88 o
  10  -6   6      235.03      277.18     86.84 o
  12  -6   6      406.06      293.10     82.47 o
  14  -6   6       12.36      -30.06     69.91 o
  16  -6   6        6.35      -37.73     73.84 o
  18  -6   6       11.16       44.89     85.79 o
  20  -6   6      363.84      353.68     96.60 o
  22  -6   6      114.67       44.04    144.55 o
  24  -6   6      144.20      -93.42     93.42 o
  26  -6   6       39.81      222.40    105.39 o
  28  -6   6      124.83       90.11    107.53 o
  30  -6   6       29.14      161.70    111.02 o
  32  -6   6      100.50      234.61    124.62 o
 -37  -5   6      129.40      202.86    120.38 o
 -35  -5   6       69.34      -71.19    105.78 o
 -33  -5   6      201.85      129.24    107.29 o
 -31  -5   6      344.51      294.59    105.16 o
 -29  -5   6      599.22      746.83    158.84 o
 -27  -5   6       57.06       40.50     79.10 o
 -25  -5   6      559.27      590.81     94.00 o
 -23  -5   6      225.07      103.04     70.90 o
 -21  -5   6      549.67      513.29     76.53 o
 -19  -5   6      991.41      927.03     81.64 o
 -17  -5   6      190.93      361.24     67.97 o
 -15  -5   6      425.36      397.67     66.71 o
 -13  -5   6     1632.43     1631.20    114.68 o
 -11  -5   6     1813.41     1603.20     88.14 o
  -9  -5   6     1085.01     1022.07     75.84 o
  -7  -5   6     1173.01     1200.00     71.24 o
  -5  -5   6      119.04       -1.79     46.45 o
  -3  -5   6      756.52      708.75     61.66 o
  -1  -5   6     4721.82     4763.99    150.93 o
   1  -5   6      298.20      260.04     53.83 o
   3  -5   6      376.15      249.34     56.61 o
   5  -5   6      996.81     1134.56     86.60 o
   7  -5   6      857.20      740.27     79.03 o
   9  -5   6      479.12      428.61     79.98 o
  11  -5   6       44.87       86.41     61.22 o
  13  -5   6       39.32      130.36     71.42 o
  15  -5   6     2553.68     2540.78    146.52 o
  17  -5   6     2230.44     2066.80    127.41 o
  19  -5   6      386.48      312.06     87.85 o
  21  -5   6      254.21      231.63    100.57 o
  23  -5   6      938.73     1215.51    129.07 o
  25  -5   6       19.04       92.05     94.45 o
  27  -5   6      418.24      661.46    124.37 o
  29  -5   6      445.61      507.95    120.87 o
  31  -5   6       10.07       96.36    105.90 o
  33  -5   6      221.92      277.69    118.89 o
  35  -5   6      190.53      101.26    118.07 o
  37  -5   6      147.43      323.72    135.86 o
 -42  -4   6       39.50       20.83    148.30 o
 -40  -4   6      495.90      466.84    176.18 o
 -38  -4   6       51.99       77.67    138.06 o
 -36  -4   6       12.41       42.70    132.16 o
 -34  -4   6      495.20      558.77    137.93 o
 -32  -4   6      170.63      117.63     90.19 o
 -30  -4   6      450.69      359.81    100.37 o
 -28  -4   6      107.69        1.72     78.43 o
 -26  -4   6       20.32      107.68     72.10 o
 -24  -4   6      464.32      412.11     76.26 o
 -22  -4   6     1149.99     1184.40     88.63 o
 -20  -4   6     1155.69     1176.65     86.91 o
 -18  -4   6      271.54      400.72     69.62 o
 -16  -4   6      992.29     1086.22     80.47 o
 -14  -4   6      627.76      554.21     62.34 o
 -12  -4   6      144.31      152.72     60.09 o
 -10  -4   6      432.50      358.40     52.03 o
  -8  -4   6      452.17      519.13     54.80 o
  -6  -4   6     2994.01     2787.21     81.70 o
  -4  -4   6     1617.10     1771.49     67.92 o
  -2  -4   6     1140.73     1246.83     61.30 o
   0  -4   6      306.71      305.08     49.67 o
   2  -4   6     6606.74     6852.42    141.22 o
   4  -4   6      222.86      330.59     48.42 o
   6  -4   6     1451.93     1272.12     66.14 o
   8  -4   6     1139.06     1195.96     64.79 o
  10  -4   6        9.03       12.48     48.46 o
  12  -4   6      119.84       65.55     59.07 o
  14  -4   6     4283.90     3974.56    145.66 o
  16  -4   6      450.69      352.94     75.07 o
  18  -4   6      141.76      208.81     89.62 o
  20  -4   6      995.53      932.15    103.59 o
  22  -4   6      113.14      195.00     87.58 o
  24  -4   6      843.34      905.38    116.55 o
  26  -4   6      211.15      208.42    116.08 o
  28  -4   6      701.48      611.92    113.52 o
  30  -4   6      483.04      423.90    117.71 o
  32  -4   6       53.62      -34.43     96.19 o
  34  -4   6      841.26      904.05    170.43 o
  36  -4   6      858.93     1167.99    162.00 o
  38  -4   6       10.43       22.35    117.05 o
  40  -4   6       22.23      -83.08    121.07 o
  42  -4   6       36.01       34.03    121.41 o
 -45  -3   6      191.16      132.58    152.13 o
 -43  -3   6      291.40       11.65    168.44 o
 -41  -3   6       92.80      223.54    127.41 o
 -39  -3   6      552.05      373.26    177.91 o
 -37  -3   6       13.77      -93.21    102.38 o
 -35  -3   6      177.66      257.85    133.32 o
 -33  -3   6      841.96      901.08    145.68 o
 -31  -3   6      280.60       65.25    102.32 o
 -29  -3   6      769.20      724.00    120.15 o
 -27  -3   6       15.80       52.76     68.98 o
 -25  -3   6      293.79      372.02     75.02 o
 -23  -3   6      149.64       23.87     60.80 o
 -21  -3   6      169.00      198.57     64.16 o
 -19  -3   6      834.69      829.91     74.61 o
 -17  -3   6     2310.03     2289.02     86.15 o
 -15  -3   6     2396.87     2523.63     84.12 o
 -13  -3   6     1693.17     1804.53     72.58 o
 -11  -3   6      527.71      535.86     51.89 o
  -9  -3   6     1326.01     1379.09     66.63 o
  -7  -3   6      110.69       30.67     38.75 o
  -5  -3   6     2002.92     2083.07     93.71 o
  -3  -3   6       96.09       83.75     38.30 o
  -1  -3   6     3770.39     3809.28     92.74 o
   1  -3   6      484.18      492.49     49.27 o
   3  -3   6     1435.59     1502.83     66.16 o
   5  -3   6     1386.00     1381.66     64.73 o
   7  -3   6       83.96       64.91     40.20 o
   9  -3   6      221.72      290.61     46.30 o
  11  -3   6      630.31      582.95     58.99 o
  13  -3   6       77.26        3.06     47.58 o
  15  -3   6      728.34      902.71     74.78 o
  17  -3   6      542.35      516.06     68.69 o
  19  -3   6      601.70      749.22     80.63 o
  21  -3   6     3612.97     3515.77    170.89 o
  23  -3   6     4253.54     4518.64    197.21 o
  25  -3   6     1298.70     1335.59    128.15 o
  27  -3   6     1336.78     1590.20    147.93 o
  29  -3   6      225.46      366.69    103.11 o
  31  -3   6      660.89      885.57    125.03 o
  33  -3   6      342.29      366.31    117.82 o
  35  -3   6      317.69      299.89    116.08 o
  37  -3   6      195.98      117.35    119.94 o
  39  -3   6      171.74      -15.03    130.07 o
  41  -3   6       47.13     -106.10    106.10 o
  43  -3   6      319.92      419.98    154.70 o
  45  -3   6       68.53       53.84    151.23 o
 -48  -2   6      538.67      189.65    249.69 o
 -46  -2   6       86.54      238.82    157.01 o
 -44  -2   6      497.54      482.99    167.87 o
 -42  -2   6      129.09      -22.98    119.16 o
 -40  -2   6      183.37      176.99    115.81 o
 -38  -2   6      225.10      148.35    111.30 o
 -36  -2   6      562.06      762.98    135.10 o
 -34  -2   6     1004.42     1062.69    142.76 o
 -32  -2   6     1888.91     2088.52    209.06 o
 -30  -2   6      301.54      322.88    132.74 o
 -28  -2   6     1404.34     1547.08    130.80 o
 -26  -2   6      307.83      298.63     82.07 o
 -24  -2   6      581.53      681.32     72.81 o
 -22  -2   6     1918.14     2071.05     91.02 o
 -20  -2   6     2360.92     2216.42     87.22 o
 -18  -2   6     1228.73     1105.22     68.13 o
 -16  -2   6      666.74      686.82     60.03 o
 -14  -2   6     2705.48     2805.69     88.13 o
 -12  -2   6     3084.01     3032.03     88.86 o
 -10  -2   6     3033.99     2957.61     82.17 o
  -8  -2   6      951.07      935.37     53.53 o
  -6  -2   6      260.92      184.71     39.72 o
  -4  -2   6     5688.12     5640.17    109.16 o
  -2  -2   6      694.38      728.84     51.12 o
   0  -2   6     1333.50     1332.28     64.83 o
   2  -2   6      451.92      425.24     46.23 o
   4  -2   6     3552.27     3548.04     92.44 o
   6  -2   6     1176.62     1170.59     67.94 o
   8  -2   6      513.48      518.57     56.77 o
  10  -2   6     4729.57     4563.52    113.56 o
  12  -2   6      176.19      201.03     48.79 o
  14  -2   6     1461.81     1647.58    110.01 o
  16  -2   6      309.89      393.80     74.08 o
  18  -2   6     2300.04     2288.15    167.24 o
  20  -2   6     1031.73     1182.96    103.18 o
  22  -2   6     2861.91     2939.12    196.08 o
  24  -2   6      346.94      341.07     85.94 o
  26  -2   6      725.27      567.67     99.22 o
  28  -2   6        0.59        4.27     76.65 o
  30  -2   6      502.16      540.15    114.38 o
  32  -2   6     3190.79     2905.15    179.09 o
  34  -2   6      148.33      125.86     93.35 o
  36  -2   6      846.79      791.94    128.05 o
  38  -2   6      344.62      455.11    138.50 o
  40  -2   6      147.36      108.98    137.06 o
  42  -2   6      168.99       71.71    142.86 o
  44  -2   6      126.41       72.66    162.73 o
  46  -2   6        1.07        4.38    180.82 o
 -49  -1   6       69.04      183.41    178.75 o
 -47  -1   6       10.95       82.07    160.67 o
 -45  -1   6       16.49     -142.81    142.81 o
 -43  -1   6      571.65      626.51    214.89 o
 -41  -1   6      310.31      359.87    146.28 o
 -39  -1   6      479.52      364.95    135.12 o
 -37  -1   6     1039.96      929.67    214.07 o
 -35  -1   6      196.16      143.14    111.68 o
 -33  -1   6     1346.68     1491.16    153.59 o
 -31  -1   6      778.03      478.90    167.19 o
 -29  -1   6      684.90      814.54    106.62 o
 -27  -1   6      291.10      273.80     82.13 o
 -25  -1   6      553.72      554.62     86.88 o
 -23  -1   6      725.08      754.03     64.82 o
 -21  -1   6     2998.64     3095.88    104.62 o
 -19  -1   6      964.65      879.13     72.82 o
 -17  -1   6     5198.92     5227.28    134.46 o
 -15  -1   6     4259.90     4117.02    109.24 o
 -13  -1   6     7792.15     7759.70    148.58 o
 -11  -1   6     3770.13     3615.32     96.67 o
  -9  -1   6     3201.13     3415.78     94.81 o
  -7  -1   6     2355.21     2402.32     91.63 o
  -5  -1   6     2685.07     2787.11     94.84 o
  -3  -1   6      106.22       68.25     38.78 o
  -1  -1   6     1236.40     1351.10     66.31 o
   1  -1   6      329.90      335.37     48.38 o
   3  -1   6      663.26      723.67     58.71 o
   5  -1   6     2534.88     2663.53     89.81 o
   7  -1   6     3058.18     2993.85    105.75 o
   9  -1   6     1237.76     1150.27     68.23 o
  11  -1   6      617.33      685.65     63.61 o
  13  -1   6     1631.22     1657.09     87.97 o
  15  -1   6     2665.89     2508.82    166.25 o
  17  -1   6      211.25        3.79     59.08 o
  19  -1   6     1058.59     1069.08    100.34 o
  21  -1   6      628.28      486.21     74.39 o
  23  -1   6     1815.14     1830.10    102.70 o
  25  -1   6      243.23      391.02     71.42 o
  27  -1   6     1301.67     1383.74     91.51 o
  29  -1   6     1170.28     1054.26    110.20 o
  31  -1   6     1994.01     1952.76    134.57 o
  33  -1   6       91.56       -3.16     85.46 o
  35  -1   6      161.99      113.82     96.97 o
  37  -1   6     1567.14     1550.11    171.05 o
  39  -1   6      235.27      276.36    124.96 o
  41  -1   6      711.65     1141.29    222.10 o
  43  -1   6      670.59      889.64    178.88 o
  45  -1   6       39.03     -109.31    148.99 o
  47  -1   6       33.65       72.81    337.45 o
 -48   0   6       23.34       62.69    170.42 o
 -46   0   6        0.34        3.03    155.46 o
 -44   0   6        9.18      148.18    151.97 o
 -42   0   6       39.82       89.82    144.78 o
 -40   0   6        0.35      -84.25    104.70 o
 -38   0   6       44.81      -91.56     91.90 o
 -36   0   6        0.61      -89.15     89.15 o
 -34   0   6     2018.61     1812.83    158.33 o
 -32   0   6      997.24     1012.02    136.81 o
 -30   0   6      143.56       92.40    131.95 o
 -28   0   6     2655.61     3056.07    154.03 o
 -26   0   6     2105.72     2339.89    107.65 o
 -24   0   6     4872.41     4918.98    143.15 o
 -22   0   6      155.63      112.84     57.40 o
 -20   0   6       29.25      -24.70     46.65 o
 -18   0   6      998.93     1018.31     70.52 o
 -16   0   6       30.33        9.73     44.52 o
 -14   0   6        1.20       13.27     43.29 o
 -12   0   6     7892.65     8121.87    148.85 o
 -10   0   6      101.11       69.87     44.99 o
  -8   0   6     2033.28     2115.29     76.86 o
  -6   0   6       12.34      -28.31     39.19 o
  -4   0   6      205.16       75.45     42.45 o
  -2   0   6      606.56      651.16     54.78 o
   0   0   6        0.43      -39.55     39.55 o
   2   0   6     2391.84     2653.90     86.53 o
   4   0   6     5675.93     5429.73    124.00 o
   6   0   6      438.46      471.26     58.60 o
   8   0   6     4658.98     4969.14    134.22 o
  10   0   6      309.13      235.73     59.44 o
  12   0   6     2510.83     2385.29    104.52 o
  14   0   6       39.30       96.46     58.86 o
  16   0   6      270.87      149.21     62.61 o
  18   0   6     1456.71     1464.34    101.60 o
  20   0   6     3036.87     3273.42    141.35 o
  22   0   6      131.06      142.05     68.57 o
  24   0   6     2438.29     2687.76    106.97 o
  26   0   6     1104.42     1099.87    104.77 o
  28   0   6      130.66       77.71     73.02 o
  30   0   6      472.36      582.67    100.68 o
  32   0   6     1238.18     1140.54    152.33 o
  34   0   6       28.79       46.41    117.18 o
  36   0   6        1.36      -39.14     92.51 o
  38   0   6      137.40       50.63     98.79 o
  40   0   6      325.56      428.37    126.48 o
  42   0   6       59.30      119.47    116.76 o
  44   0   6      386.50      440.20    149.38 o
  46   0   6      434.63      441.12    186.15 o
  48   0   6        4.93      142.08    176.72 o
 -49   1   6       68.02      -25.53    176.02 o
 -47   1   6       11.26      -88.74    168.11 o
 -45   1   6       16.65        1.32    134.01 o
 -43   1   6      559.65      729.92    183.95 o
 -41   1   6      327.52      436.46    139.64 o
 -39   1   6      479.05      544.72    141.66 o
 -37   1   6     1029.93     1289.50    162.50 o
 -35   1   6      206.58      -14.89    115.96 o
 -33   1   6     1379.63     1511.13    222.64 o
 -31   1   6      769.28      736.96    123.17 o
 -29   1   6      659.57      562.43    100.55 o
 -27   1   6      290.89      193.95     75.25 o
 -25   1   6      563.29      628.78     90.83 o
 -23   1   6      727.62      730.39     78.48 o
 -21   1   6     2968.02     3049.78    110.70 o
 -19   1   6      991.22     1033.81     80.71 o
 -17   1   6     5279.47     5317.20    205.75 o
 -15   1   6     4221.61     4143.42    163.36 o
 -13   1   6     7704.04     7835.18    158.90 o
 -11   1   6     3809.50     3586.55    101.65 o
  -9   1   6     3172.80     3291.29    138.61 o
  -7   1   6     2361.57     2289.57     85.04 o
  -5   1   6     2665.23     2438.01     95.68 o
  -3   1   6      112.75      142.60     45.80 o
  -1   1   6     1245.11     1378.59     72.81 o
   1   1   6      344.88      376.30     51.45 o
   3   1   6      650.87      721.69     60.38 o
   5   1   6     2456.98     2528.51     92.52 o
   7   1   6     3164.79     2963.48    100.68 o
   9   1   6     1231.30     1114.26     80.97 o
  11   1   6      623.41      582.22     66.20 o
  13   1   6     1709.19     1655.97     93.77 o
  15   1   6     2620.98     2358.81    109.53 o
  17   1   6      214.74      132.54     59.39 o
  19   1   6     1059.42     1035.09    109.15 o
  21   1   6      650.52      719.48     97.01 o
  23   1   6     1841.12     1749.87     89.42 o
  25   1   6      231.57      276.09     73.63 o
  27   1   6     1305.80     1285.42    106.21 o
  29   1   6     1176.86     1294.09    119.53 o
  31   1   6     2001.24     1904.55    138.46 o
  33   1   6       79.61      165.76     90.51 o
  35   1   6      157.41       87.66     98.51 o
  37   1   6     1556.32     1507.06    206.09 o
  39   1   6      234.65      188.98    112.41 o
  41   1   6      718.27      864.07    143.69 o
  43   1   6      667.64      789.20    158.79 o
  45   1   6       39.49     -106.39    157.63 o
  47   1   6       34.90     -149.67    149.67 o
 -42   2   6      119.42      -37.31    258.19 o
 -40   2   6      181.81       73.51    253.27 o
 -38   2   6      232.05      103.73    152.14 o
 -36   2   6      572.31      737.68    177.46 o
 -34   2   6      993.84     1072.89    317.73 o
 -32   2   6     1833.39     1645.79    180.70 o
 -30   2   6      308.93      309.91    116.23 o
 -28   2   6     1388.41     1072.36    138.78 o
 -26   2   6      295.59      204.02    124.00 o
 -24   2   6      606.90      418.82     96.69 o
 -22   2   6     1908.16     1920.23    122.94 o
 -20   2   6     2325.85     2243.34    124.83 o
 -18   2   6     1262.51     1087.58     90.15 o
 -16   2   6      648.62      603.13     69.42 o
 -14   2   6     2742.18     2906.28    110.96 o
 -12   2   6     3159.64     3081.51    112.33 o
 -10   2   6     2953.92     2917.11     99.74 o
  -8   2   6      940.42     1018.38     67.00 o
  -6   2   6      257.70      284.45     50.67 o
  -4   2   6     5641.26     5758.02    155.06 o
  -2   2   6      690.97      631.87     66.05 o
   0   2   6     1415.39     1371.99     69.65 o
   2   2   6      427.95      425.80     52.21 o
   4   2   6     3580.47     3512.22    105.42 o
   6   2   6     1214.02     1145.26     68.86 o
   8   2   6      511.19      573.64     52.42 o
  10   2   6     4684.40     4417.42    128.35 o
  12   2   6      176.30       87.51     63.59 o
  14   2   6     1479.33     1567.37     81.71 o
  16   2   6      334.88      311.60     52.61 o
  18   2   6     2295.91     2320.33     88.75 o
  20   2   6     1010.46     1024.76     71.05 o
  22   2   6     2934.20     2942.14    101.86 o
  24   2   6      348.08      414.90     59.25 o
  26   2   6      719.02      623.46     86.79 o
  28   2   6        1.58        6.18     72.01 o
  30   2   6      503.89      479.68     89.96 o
  32   2   6     3161.72     3201.50    149.70 o
  34   2   6      142.55      108.97     93.20 o
  36   2   6      849.32      727.92    118.14 o
  38   2   6      348.33      296.20    123.22 o
  40   2   6      149.80      178.18    123.26 o
  42   2   6      176.29      231.72    134.49 o
  44   2   6      121.73      164.09    158.19 o
  46   2   6        1.29     -197.91    197.91 o
 -45   3   6      192.51      247.91    309.02 o
 -43   3   6      303.57      -25.58    279.08 o
 -41   3   6       91.45     -280.19    294.38 o
 -39   3   6      542.03       -4.47    297.18 o
 -37   3   6       11.45      -70.72    301.64 o
 -35   3   6      172.70       31.95    174.40 o
 -33   3   6      842.63      624.44    160.52 o
 -31   3   6      266.33      267.62    135.00 o
 -29   3   6      748.76      768.26    125.69 o
 -27   3   6       21.24       -2.88     94.18 o
 -25   3   6      310.16      122.28     96.03 o
 -23   3   6      165.05      169.54     82.17 o
 -21   3   6      164.21      190.38     93.37 o
 -19   3   6      849.70      929.80     88.93 o
 -17   3   6     2317.77     2190.98    111.08 o
 -15   3   6     2422.46     2708.31    164.86 o
 -13   3   6     1699.19     1700.27    136.94 o
 -11   3   6      524.69      585.84     96.58 o
  -9   3   6     1318.31     1514.84    122.54 o
  -7   3   6       99.86      108.86     71.37 o
  -5   3   6     1930.93     2232.64    215.77 o
  -3   3   6      112.95      175.73     62.86 o
  -1   3   6     3755.98     3539.78    152.06 o
   1   3   6      487.16      508.15     87.54 o
   3   3   6     1387.48     1437.02     93.63 o
   5   3   6     1357.00     1203.57     80.34 o
   7   3   6       85.86        4.51     52.27 o
   9   3   6      227.30      244.14     59.16 o
  11   3   6      649.60      627.97     72.49 o
  13   3   6       76.55       33.96     52.24 o
  15   3   6      724.86      978.48     82.50 o
  17   3   6      551.28      526.89     73.85 o
  19   3   6      646.12      877.30    123.90 o
  21   3   6     3605.26     3506.41    227.32 o
  23   3   6     4214.50     4255.86    173.03 o
  25   3   6     1304.77     1362.14    107.03 o
  27   3   6     1337.78     1192.57    107.00 o
  29   3   6      228.66      381.18    137.50 o
  31   3   6      674.51      773.30    160.14 o
  33   3   6      341.36      454.44    147.37 o
  35   3   6      322.28      459.39    229.70 o
  37   3   6      189.47      212.27    213.94 o
 -42   4   6       43.70      185.34    288.35 o
 -40   4   6      495.33      531.68    334.04 o
 -38   4   6       53.19      314.60    289.47 o
 -36   4   6       13.24      244.67    284.66 o
 -34   4   6      483.59      535.81    326.89 o
 -32   4   6      175.99      201.10    292.37 o
 -30   4   6      461.06      686.30    325.11 o
 -28   4   6      106.55      321.64    288.01 o
 -26   4   6       17.62      124.34    251.71 o
 -24   4   6      447.37      -81.00    269.80 o
 -22   4   6     1152.02     1091.06    339.85 o
 -20   4   6     1173.55     1397.23    248.09 o
 -18   4   6      263.05      189.86     85.45 o
 -16   4   6      992.73     1021.90    109.22 o
 -14   4   6      693.63      710.06     96.45 o
 -12   4   6      132.73       98.59    104.80 o
 -10   4   6      447.31      310.74     77.66 o
  -8   4   6      441.85      391.73     79.05 o
  -6   4   6     3018.94     2843.67    179.20 o
  -4   4   6     1613.95     1499.89    215.60 o
  -2   4   6     1167.51     1134.56    143.66 o
   0   4   6      313.25      286.25     70.02 o
   2   4   6     6634.75     6990.05    229.65 o
   4   4   6      236.01      357.63     77.55 o
   6   4   6     1439.52     1410.74    108.14 o
   8   4   6     1103.88     1352.01    117.31 o
  10   4   6        9.87      -38.81     51.68 o
  12   4   6      118.90       83.96     56.56 o
  14   4   6     4206.48     4217.51    267.02 o
  16   4   6      467.82      440.91     82.46 o
  18   4   6      145.92      197.34     73.48 o
  20   4   6     1002.24     1063.51    104.87 o
  22   4   6      121.20       21.63     75.14 o
  24   4   6      874.64      802.15    195.62 o
  26   4   6      207.71       62.00    155.96 o
 -37   5   6      123.49      197.07    296.62 o
 -35   5   6       67.26      -61.56    263.10 o
 -33   5   6      202.27      392.25    306.78 o
 -31   5   6      345.55      706.97    309.13 o
 -29   5   6      593.43      590.11    320.75 o
 -27   5   6       58.68      154.51    256.96 o
 -25   5   6      550.13      778.24    329.24 o
 -23   5   6      230.48      104.57    276.06 o
 -21   5   6      560.37      855.44    319.30 o
 -19   5   6      974.80      843.93    306.23 o
 -17   5   6      180.71      576.81    292.71 o
 -15   5   6      424.71      210.38    167.01 o
 -13   5   6     1636.82     1860.76    491.57 o
 -11   5   6     1839.14     1885.36    243.70 o
  -9   5   6     1120.84     1391.99    231.32 o
  -7   5   6     1171.72     1171.07    207.88 o
  -5   5   6      132.16      328.46    164.81 o
  -3   5   6      716.57      571.85    184.38 o
  -1   5   6     4728.73     4287.10    326.77 o
   1   5   6      309.26      354.06    160.25 o
   3   5   6      354.97      203.00    216.74 o
   5   5   6     1015.46      966.60    254.16 o
   7   5   6      843.97      550.67    228.58 o
   9   5   6      475.12      762.60    225.79 o
  11   5   6       44.73       -1.56    175.51 o
  13   5   6       37.02        2.68    162.78 o
  15   5   6     2557.37     2493.82    314.16 o
  17   5   6     2254.43     1839.36    275.39 o
  19   5   6      381.04      395.38    196.85 o
  21   5   6      254.55      202.55    188.03 o
  23   5   6      936.45      677.69    225.23 o
  25   5   6       19.49     -160.99    171.60 o
 -32   6   6      619.63     1059.78    371.92 o
 -30   6   6      170.85      316.06    295.16 o
 -28   6   6      114.71      374.60    286.67 o
 -26   6   6      141.98      159.76    263.88 o
 -24   6   6      203.58      386.66    283.99 o
 -22   6   6      151.29      585.30    303.54 o
 -20   6   6     1222.37     1397.96    379.18 o
 -18   6   6      420.84      425.99    286.12 o
 -16   6   6      296.51      444.42    286.67 o
 -14   6   6      627.66      237.41    268.02 o
 -12   6   6       72.24      124.79    260.42 o
 -10   6   6       32.35      338.07    282.21 o
  -8   6   6       12.31      370.58    253.49 o
  -6   6   6      177.45      -64.35    227.57 o
  -4   6   6      756.75      694.68    302.20 o
  -2   6   6       39.85     -151.72    189.25 o
   0   6   6      678.48     1142.00    308.12 o
   2   6   6     1755.05     1540.96    320.41 o
   4   6   6       74.13      206.79    223.11 o
   6   6   6      586.17      773.44    260.87 o
   8   6   6       90.13       24.69    203.00 o
  10   6   6      221.46      375.60    230.26 o
  12   6   6      395.06      327.45    220.31 o
  14   6   6       13.18      266.45    207.69 o
  16   6   6        6.64      411.47    233.72 o
  18   6   6       10.06      -17.09    189.37 o
  20   6   6      361.21      876.89    260.64 o
  22   6   6      117.07      103.12    219.87 o
  24   6   6      142.80     -201.54    201.54 o
 -23   7   6      234.80       84.91    277.85 o
 -21   7   6      240.17      146.35    288.57 o
 -19   7   6      347.00      907.28    354.82 o
 -17   7   6      271.55      291.81    273.94 o
 -15   7   6      163.85      -64.02    238.19 o
 -13   7   6      116.23      307.01    270.03 o
 -11   7   6      305.89      259.86    285.45 o
  -9   7   6       66.81       -0.78    261.76 o
  -7   7   6      135.50      185.34    266.56 o
  -5   7   6      355.40      393.81    279.86 o
  -3   7   6      348.51      433.36    272.60 o
  -1   7   6      156.94      294.72    241.87 o
   1   7   6      246.21      296.62    268.24 o
   3   7   6       63.96       52.73    234.95 o
   5   7   6        5.00       22.01    222.77 o
   7   7   6       24.15       26.25    227.02 o
   9   7   6      559.97      680.04    286.34 o
  11   7   6       50.20      -70.94    229.47 o
  13   7   6      525.66      523.07    285.56 o
  15   7   6      618.37      343.87    253.60 o
  17   7   6       19.62      160.88    247.01 o
  19   7   6      296.88      261.98    260.20 o
  21   7   6      138.74       33.52    250.25 o
 -19  -7   7        5.29       -1.94     93.59 o
 -17  -7   7      104.39       73.91     84.34 o
 -15  -7   7      233.04       96.83     99.30 o
 -13  -7   7       59.98       31.99     78.87 o
 -11  -7   7      375.31      347.46     85.14 o
  -9  -7   7      235.21      230.87     81.54 o
  -7  -7   7       64.44       33.22     76.62 o
  -5  -7   7      405.39      554.58     87.63 o
  -3  -7   7      149.52       82.19     74.63 o
  -1  -7   7       36.38       42.04     72.54 o
   1  -7   7       50.79       83.27     77.31 o
   3  -7   7        8.25      -53.38     74.67 o
   5  -7   7       33.07       73.10     76.35 o
   7  -7   7      686.39      576.48     92.58 o
   9  -7   7      117.93        7.68     86.84 o
  11  -7   7      560.08      538.09    105.88 o
  13  -7   7        6.44       97.58     90.59 o
  15  -7   7      213.56      140.39     95.36 o
  17  -7   7      289.34      318.28    105.27 o
 -28  -6   7      118.81       94.75    100.61 o
 -26  -6   7       40.59       56.34     94.11 o
 -24  -6   7      261.09      310.50     99.28 o
 -22  -6   7      187.51      143.98     89.87 o
 -20  -6   7      272.80      267.64     89.16 o
 -18  -6   7      483.48      541.30     87.72 o
 -16  -6   7      335.30      207.17     80.30 o
 -14  -6   7      668.44      663.84     88.74 o
 -12  -6   7      699.82      557.29     89.61 o
 -10  -6   7      307.10      314.51     77.41 o
  -8  -6   7       78.00       83.56     68.10 o
  -6  -6   7      300.64      305.29     76.85 o
  -4  -6   7       41.53       93.80     69.36 o
  -2  -6   7      185.50      145.89     70.62 o
   0  -6   7      139.28      131.80     72.33 o
   2  -6   7      404.13      350.72     77.76 o
   4  -6   7        9.81      -21.44     68.00 o
   6  -6   7       26.69        4.12     93.01 o
   8  -6   7      891.54      954.49    104.62 o
  10  -6   7      200.75       99.55     93.02 o
  12  -6   7       37.27       16.11     82.21 o
  14  -6   7      370.58      416.03    100.76 o
  16  -6   7       79.14      -31.15     87.77 o
  18  -6   7      351.71      267.08    100.55 o
  20  -6   7      193.65      233.90    111.64 o
  22  -6   7        9.25      -15.92     95.57 o
  24  -6   7      164.03      148.13    108.06 o
  26  -6   7       88.10      200.28    112.14 o
  28  -6   7       42.35      -86.63    103.92 o
 -35  -5   7      147.83       42.09    114.64 o
 -33  -5   7      345.38      137.77    123.72 o
 -31  -5   7      336.81       77.76    103.41 o
 -29  -5   7      307.18      446.08    100.25 o
 -27  -5   7      600.38      654.32    106.49 o
 -25  -5   7      110.31      136.72     80.65 o
 -23  -5   7      367.18      324.61     90.62 o
 -21  -5   7      283.18      211.19     82.51 o
 -19  -5   7      338.89      373.12     82.49 o
 -17  -5   7      329.98      291.83     73.35 o
 -15  -5   7     1595.30     1604.98    117.18 o
 -13  -5   7      661.48      547.69     76.76 o
 -11  -5   7      919.93     1046.70     84.65 o
  -9  -5   7      197.23      216.99     66.35 o
  -7  -5   7       23.20       -2.36     62.68 o
  -5  -5   7      308.04      288.66     68.46 o
  -3  -5   7      984.14     1028.55     89.26 o
  -1  -5   7      572.85      634.62     81.46 o
   1  -5   7       58.68       23.21     64.79 o
   3  -5   7      515.30      487.66     76.75 o
   5  -5   7     1616.07     1692.19    108.30 o
   7  -5   7      739.98      773.44    117.00 o
   9  -5   7      206.43      231.35     77.31 o
  11  -5   7      225.24      253.56     83.83 o
  13  -5   7     1553.92     1567.65    121.13 o
  15  -5   7     1191.52      909.25    106.84 o
  17  -5   7      606.76      555.11     98.18 o
  19  -5   7      614.79      456.86    105.36 o
  21  -5   7      712.44      865.65    120.65 o
  23  -5   7       32.13       37.94     91.64 o
  25  -5   7       20.71      -91.59     91.59 o
  27  -5   7       43.16      140.53    113.19 o
  29  -5   7      251.02      173.70    113.90 o
  31  -5   7       39.73      107.50    114.57 o
  33  -5   7      184.43      217.32    125.78 o
  35  -5   7      261.78      281.52    132.22 o
 -40  -4   7      117.00      171.01    131.45 o
 -38  -4   7       71.64       10.95    119.57 o
 -36  -4   7        6.86      -70.09    106.63 o
 -34  -4   7       21.49       37.24    112.49 o
 -32  -4   7      726.10      682.59    137.22 o
 -30  -4   7      115.24      -56.72     89.40 o
 -28  -4   7      216.07      -15.35     97.76 o
 -26  -4   7      626.89      488.01     96.09 o
 -24  -4   7       52.44       68.34     77.85 o
 -22  -4   7      238.60      204.48     74.92 o
 -20  -4   7     1926.45     2028.75    111.52 o
 -18  -4   7      893.33      871.54     84.66 o
 -16  -4   7     1422.60     1566.15    115.59 o
 -14  -4   7       81.47       22.61     62.24 o
 -12  -4   7      707.70      839.23     78.87 o
 -10  -4   7     2920.77     2993.39    113.30 o
  -8  -4   7      288.06      139.54     59.28 o
  -6  -4   7      658.66      636.18     72.74 o
  -4  -4   7     1953.45     1835.92     87.77 o
  -2  -4   7      168.22      118.11     55.16 o
   0  -4   7     1809.85     1858.09     89.49 o
   2  -4   7      202.44      104.10     54.75 o
   4  -4   7      101.57      100.96     57.97 o
   6  -4   7      323.24      356.28     75.21 o
   8  -4   7      797.90      787.39     77.36 o
  10  -4   7       42.71       67.75     68.58 o
  12  -4   7      107.33      -20.84     67.38 o
  14  -4   7      688.25      833.69    108.31 o
  16  -4   7      109.35       46.08     75.21 o
  18  -4   7      976.46      905.81    107.38 o
  20  -4   7      158.26      134.39     86.03 o
  22  -4   7      323.69      217.35     97.52 o
  24  -4   7      228.26      192.69     93.76 o
  26  -4   7      247.23      192.48    108.11 o
  28  -4   7      470.87      403.45    116.95 o
  30  -4   7      215.88      238.41    115.78 o
  32  -4   7       71.42      -44.09    103.38 o
  34  -4   7       28.42     -105.20    105.20 o
  36  -4   7      124.60       84.38    117.87 o
  38  -4   7      591.59      358.92    141.93 o
  40  -4   7      240.21      320.54    142.13 o
 -43  -3   7      415.64      176.73    395.32 o
 -41  -3   7       90.36      200.81    211.65 o
 -39  -3   7      365.81      520.09    140.92 o
 -37  -3   7       91.60      -45.43    110.63 o
 -35  -3   7      404.51      311.21    139.95 o
 -33  -3   7      562.73      392.65    123.15 o
 -31  -3   7      853.34      700.13    133.73 o
 -29  -3   7      201.60      225.09     97.83 o
 -27  -3   7     2528.05     2410.26    141.06 o
 -25  -3   7     1843.01     1770.65    125.04 o
 -23  -3   7      416.50      328.61     81.77 o
 -21  -3   7     1174.67     1259.82     97.48 o
 -19  -3   7     1460.74     1287.20     92.66 o
 -17  -3   7      194.54      176.73     63.40 o
 -15  -3   7     2661.37     2835.75    114.05 o
 -13  -3   7     1306.79     1281.43     86.43 o
 -11  -3   7     2608.10     2754.78     99.41 o
  -9  -3   7      371.40      384.84     58.63 o
  -7  -3   7      293.55      341.20     50.87 o
  -5  -3   7       32.45      -30.62     41.67 o
  -3  -3   7      197.36      182.45     48.27 o
  -1  -3   7      720.70      684.12     57.90 o
   1  -3   7     1445.34     1614.19     76.13 o
   3  -3   7     1133.73     1255.90     73.24 o
   5  -3   7     1183.14     1116.76     79.08 o
   7  -3   7      966.19     1058.87     70.36 o
   9  -3   7       50.81       29.10     49.29 o
  11  -3   7      465.97      429.32     66.92 o
  13  -3   7     2243.15     2262.88    104.26 o
  15  -3   7       71.40        9.63     64.75 o
  17  -3   7      157.11       65.73     75.84 o
  19  -3   7      923.70      875.34    108.74 o
  21  -3   7     5238.16     5055.19    214.75 o
  23  -3   7      597.61      443.21    107.47 o
  25  -3   7       61.42      -15.67     84.77 o
  27  -3   7      396.44      358.73    102.21 o
  29  -3   7      310.96      189.72     96.64 o
  31  -3   7       82.37      -51.33     98.01 o
  33  -3   7      260.04      549.27    127.48 o
  35  -3   7      490.16      306.65    125.87 o
  37  -3   7      301.54      134.43    122.83 o
  39  -3   7      320.31      459.49    142.04 o
  41  -3   7        7.17       35.15    134.25 o
  43  -3   7       44.15       55.75    148.00 o
 -44  -2   7      467.84      327.34    262.10 o
 -42  -2   7      378.50      108.76    178.00 o
 -40  -2   7       29.16      209.34    182.00 o
 -38  -2   7      447.03      477.49    166.16 o
 -36  -2   7      500.96      425.05    131.36 o
 -34  -2   7      111.61       65.43    107.66 o
 -32  -2   7      861.89     1131.26    151.15 o
 -30  -2   7      672.21      699.53    148.42 o
 -28  -2   7      911.94     1080.27    130.81 o
 -26  -2   7     1304.34     1389.58    118.10 o
 -24  -2   7     1278.39     1414.51    126.59 o
 -22  -2   7     2080.25     2265.65    122.92 o
 -20  -2   7      624.16      613.22     82.85 o
 -18  -2   7      681.20      546.12     69.06 o
 -16  -2   7       80.72       41.91     61.36 o
 -14  -2   7      371.90      320.66     56.40 o
 -12  -2   7      131.60      138.67     49.30 o
 -10  -2   7      275.70      292.71     53.24 o
  -8  -2   7     1306.31     1268.12     70.20 o
  -6  -2   7     1142.13     1108.94     67.02 o
  -4  -2   7     1185.48     1310.57     72.39 o
  -2  -2   7      743.20      793.27     68.24 o
   0  -2   7     1048.73      959.35     67.04 o
   2  -2   7      703.18      650.73     68.48 o
   4  -2   7     1956.36     2422.69    101.95 o
   6  -2   7      113.72       83.65     50.44 o
   8  -2   7     1790.25     1714.98     97.00 o
  10  -2   7      315.02      425.44     78.98 o
  12  -2   7     1981.01     2063.78     97.90 o
  14  -2   7      343.28      352.55     71.51 o
  16  -2   7     1113.33     1074.61     91.17 o
  18  -2   7     1133.25     1017.29    105.88 o
  20  -2   7       70.28      198.10     90.26 o
  22  -2   7      291.99      342.07     86.81 o
  24  -2   7     1498.10     1481.69    133.48 o
  26  -2   7        1.78       -5.26     79.96 o
  28  -2   7      267.65      156.44     88.33 o
  30  -2   7      172.28      260.37    130.34 o
  32  -2   7      483.86      407.00    114.20 o
  34  -2   7      896.12     1132.19    166.99 o
  36  -2   7      357.01      155.45    117.75 o
  38  -2   7        3.91      -68.41    125.77 o
  40  -2   7      243.46      418.77    185.11 o
  42  -2   7      289.54      158.28    151.91 o
  44  -2   7        5.06        3.72    145.98 o
 -47  -1   7        8.83      132.72    260.75 o
 -45  -1   7       28.63      144.23    237.18 o
 -43  -1   7       29.45      122.00    216.18 o
 -41  -1   7      553.75      575.58    264.44 o
 -39  -1   7      200.31      334.75    188.30 o
 -37  -1   7      305.26      130.60    173.97 o
 -35  -1   7      461.94      497.09    124.07 o
 -33  -1   7      308.45      518.80    124.58 o
 -31  -1   7      977.95      936.98    163.25 o
 -29  -1   7     1817.72     1911.31    163.31 o
 -27  -1   7      225.84      228.05     91.34 o
 -25  -1   7     5158.64     5291.85    181.50 o
 -23  -1   7     1235.37     1206.70    105.77 o
 -21  -1   7      280.35      294.48     63.07 o
 -19  -1   7     1021.48     1047.26     74.52 o
 -17  -1   7     1623.56     1656.35     88.89 o
 -15  -1   7      236.90      202.96     47.02 o
 -13  -1   7     3183.77     2938.30     99.62 o
 -11  -1   7      974.66      917.97     65.26 o
  -9  -1   7     4280.16     4396.03    127.79 o
  -7  -1   7     2353.75     2261.87     96.02 o
  -5  -1   7     1173.67     1122.00     68.47 o
  -3  -1   7     3270.01     3137.26    102.97 o
  -1  -1   7      692.02      818.28     63.89 o
   1  -1   7     3398.64     3363.49    130.71 o
   3  -1   7      425.88      434.95     59.18 o
   5  -1   7      561.54      459.70     61.58 o
   7  -1   7      439.93      571.56     97.88 o
   9  -1   7     2625.43     2899.12    107.48 o
  11  -1   7     5277.87     5297.22    144.13 o
  13  -1   7     1745.80     1679.64    101.60 o
  15  -1   7      696.59      619.91     83.48 o
  17  -1   7      202.09      137.81     72.96 o
  19  -1   7      958.18      977.82    101.09 o
  21  -1   7      395.05      415.67     91.85 o
  23  -1   7     1866.39     1860.76    125.28 o
  25  -1   7     2688.60     2573.90    162.98 o
  27  -1   7     1370.75     1255.88    120.16 o
  29  -1   7      322.46      182.05     87.14 o
  31  -1   7      125.28      -84.39     84.39 o
  33  -1   7      504.18      419.71    109.44 o
  35  -1   7       56.91      -45.87     99.36 o
  37  -1   7        5.62     -147.03    147.03 o
  39  -1   7      224.34      180.07    135.96 o
  41  -1   7      160.87      122.03    206.11 o
  43  -1   7      747.88      557.84    217.07 o
  45  -1   7      260.23      485.39    196.60 o
 -46   0   7        8.10       43.35    245.56 o
 -44   0   7       53.83       79.99    249.58 o
 -42   0   7      385.12     -116.97    216.74 o
 -40   0   7      242.90      621.28    261.20 o
 -38   0   7     1469.22     1543.30    319.85 o
 -36   0   7       75.80      -64.64    106.46 o
 -34   0   7        2.38      -93.25     93.25 o
 -32   0   7      195.12       81.09    158.16 o
 -30   0   7      283.02      224.90     92.19 o
 -28   0   7     2224.40     2321.68    152.65 o
 -26   0   7       35.23      -73.33     73.33 o
 -24   0   7       77.61      -44.88     67.83 o
 -22   0   7     3305.09     3179.51    139.48 o
 -20   0   7     1026.51     1092.54     78.62 o
 -18   0   7        0.16      -38.13     60.42 o
 -16   0   7      121.66      129.74     52.03 o
 -14   0   7        1.11       67.06     50.66 o
 -12   0   7      719.18      721.95     66.31 o
 -10   0   7       55.32        3.61     47.42 o
  -8   0   7     1510.16     1640.87     76.93 o
  -6   0   7      399.39      361.97     54.76 o
  -4   0   7      635.91      768.85     64.25 o
  -2   0   7      244.21      122.01     58.82 o
   0   0   7     7828.96     7917.91    163.08 o
   2   0   7      963.33      963.11     70.40 o
   4   0   7       79.21       27.58     48.11 o
   6   0   7       61.96       55.50     47.09 o
   8   0   7     2849.72     3230.38    148.51 o
  10   0   7      782.49      667.87     74.31 o
  12   0   7     3931.14     3677.48    165.78 o
  14   0   7        7.24      -39.34     56.74 o
  16   0   7      360.01      431.00     78.40 o
  18   0   7       68.22      -60.42     60.42 o
  20   0   7      289.23      149.42     72.03 o
  22   0   7     1465.67     1378.61    113.12 o
  24   0   7     1334.75     1144.94    145.50 o
  26   0   7     4973.36     4652.42    184.18 o
  28   0   7     1194.00     1198.03    116.29 o
  30   0   7       23.09      -29.19     80.41 o
  32   0   7      313.77      387.09     99.45 o
  34   0   7     1195.94      994.40    141.53 o
  36   0   7       29.72      -62.20     95.18 o
  38   0   7     1014.65     1126.19    155.53 o
  40   0   7       37.29       41.90    123.22 o
  42   0   7      119.78      189.04    194.02 o
  44   0   7        0.03      122.28    247.63 o
  46   0   7       49.25     -135.17    153.95 o
 -47   1   7        7.87      130.71    280.64 o
 -45   1   7       26.88     -196.07    255.50 o
 -43   1   7       28.67       -0.25    174.23 o
 -41   1   7      559.41      967.51    280.34 o
 -39   1   7      209.15      125.90    122.55 o
 -37   1   7      291.72      362.40    132.80 o
 -35   1   7      456.99      395.04    125.00 o
 -33   1   7      288.23       24.94    124.35 o
 -31   1   7      989.07     1143.57    187.15 o
 -29   1   7     1856.29     1962.73    163.32 o
 -27   1   7      210.72      128.35     83.00 o
 -25   1   7     5229.45     4776.02    215.72 o
 -23   1   7     1232.20     1222.97    115.65 o
 -21   1   7      290.87      189.95     81.53 o
 -19   1   7     1031.74      958.84     89.04 o
 -17   1   7     1649.75     1648.16     95.08 o
 -15   1   7      232.24       68.93     63.78 o
 -13   1   7     3107.49     3338.34    130.46 o
 -11   1   7      996.77     1020.51     77.87 o
  -9   1   7     4330.84     4357.58    133.56 o
  -7   1   7     2388.92     2240.42    105.35 o
  -5   1   7     1228.04     1274.27     78.94 o
  -3   1   7     3230.97     3308.58    113.10 o
  -1   1   7      653.74      724.89     68.27 o
   1   1   7     3415.58     3504.53    115.44 o
   3   1   7      427.76      432.15     60.84 o
   5   1   7      558.05      472.82     61.72 o
   7   1   7      421.87      392.82     61.93 o
   9   1   7     2554.98     2698.65    106.84 o
  11   1   7     5291.72     4725.07    174.87 o
  13   1   7     1761.30     1745.77     99.59 o
  15   1   7      730.11      682.29     82.49 o
  17   1   7      196.39      188.78     66.31 o
  19   1   7      940.81      974.76     94.42 o
  21   1   7      387.70      180.77     81.85 o
  23   1   7     1834.30     1992.59    133.09 o
  25   1   7     2692.54     2744.08    122.24 o
  27   1   7     1385.09     1412.10    126.86 o
  29   1   7      299.50      233.97     94.40 o
  31   1   7      128.86      -22.55     91.47 o
  33   1   7      501.13      438.96    112.12 o
  35   1   7       54.67       36.23     96.85 o
  37   1   7        5.98       11.17    142.98 o
  39   1   7      218.39      365.65    124.41 o
  41   1   7      161.51      125.63    124.81 o
  43   1   7      742.06      930.62    247.01 o
  45   1   7      249.58      294.35    191.88 o
 -42   2   7      384.30      191.15    240.98 o
 -40   2   7       27.60      243.43    208.97 o
 -38   2   7      439.94      525.67    180.94 o
 -36   2   7      481.44      459.73    177.35 o
 -34   2   7      122.30      289.33    121.19 o
 -32   2   7      860.82      751.65    135.60 o
 -30   2   7      676.28      736.42    137.88 o
 -28   2   7      916.66      981.03    136.23 o
 -26   2   7     1315.83     1196.04    142.99 o
 -24   2   7     1272.85     1321.47    193.82 o
 -22   2   7     2069.39     2143.13    235.94 o
 -20   2   7      615.97      501.24    120.94 o
 -18   2   7      672.81      535.30     81.38 o
 -16   2   7       86.46       98.62     63.39 o
 -14   2   7      368.85      359.29     69.12 o
 -12   2   7      128.00       74.04     53.11 o
 -10   2   7      271.40      271.56     63.08 o
  -8   2   7     1374.82     1354.39     79.81 o
  -6   2   7     1116.50     1237.77     86.27 o
  -4   2   7     1158.71     1367.67     79.99 o
  -2   2   7      776.60      851.44     70.02 o
   0   2   7     1053.95     1225.41     82.90 o
   2   2   7      688.49      794.35     66.76 o
   4   2   7     1948.26     1962.22     88.01 o
   6   2   7      117.97      108.73     49.01 o
   8   2   7     1788.76     1813.15    115.94 o
  10   2   7      318.33      207.78     54.54 o
  12   2   7     1976.88     2182.60     93.06 o
  14   2   7      363.77      391.03     63.06 o
  16   2   7     1122.36     1198.05     77.58 o
  18   2   7     1121.57     1133.17     78.59 o
  20   2   7       77.34      123.67     60.14 o
  22   2   7      306.34      204.80     63.01 o
  24   2   7     1512.37     1718.53     96.35 o
  26   2   7        0.92       62.98     58.74 o
  28   2   7      256.85      176.22     89.47 o
  30   2   7      169.51      191.35     85.06 o
  32   2   7      494.63      445.34     95.36 o
  34   2   7      886.32     1068.71    116.20 o
  36   2   7      371.04      450.80    115.75 o
  38   2   7        3.04       10.09    117.23 o
  40   2   7      237.39      356.57    118.07 o
  42   2   7      286.62      167.44    123.91 o
  44   2   7        5.99     -124.87    124.87 o
 -43   3   7      426.23     -302.43    329.24 o
 -41   3   7       94.81     -297.85    297.85 o
 -37   3   7       89.91      476.26    248.69 o
 -35   3   7      386.31      508.55    245.34 o
 -33   3   7      566.14      771.76    238.75 o
 -31   3   7      849.16      732.67    160.72 o
 -29   3   7      196.55      429.02    147.76 o
 -27   3   7     2537.17     2404.13    231.80 o
 -25   3   7     1849.68     1892.94    155.47 o
 -23   3   7      412.36      368.05     99.95 o
 -21   3   7     1167.59     1276.81    129.84 o
 -19   3   7     1455.67     1431.26    145.78 o
 -17   3   7      206.10      231.60     86.62 o
 -15   3   7     2619.94     2751.77    140.58 o
 -13   3   7     1297.84     1481.09    107.66 o
 -11   3   7     2602.31     2764.31    171.85 o
  -9   3   7      375.97      558.40    104.84 o
  -7   3   7      296.03      198.27    161.24 o
  -5   3   7       30.83       72.01     67.22 o
  -3   3   7      212.04      177.70     73.01 o
  -1   3   7      725.28      729.56     80.17 o
   1   3   7     1405.08     1369.93    109.07 o
   3   3   7     1143.47     1142.16     94.21 o
   5   3   7     1197.87     1203.26     89.38 o
   7   3   7      958.65      886.82     83.16 o
   9   3   7       62.08       21.43     87.26 o
  11   3   7      467.52      462.66     76.01 o
  13   3   7     2271.61     2183.44    118.59 o
  15   3   7       69.04      135.63     68.22 o
  17   3   7      154.18      -11.36     73.34 o
  19   3   7      917.95     1031.44    104.33 o
  21   3   7     5201.51     5346.34    201.39 o
  23   3   7      585.89      772.61    148.48 o
  25   3   7       56.83       75.39     82.20 o
  27   3   7      385.90      266.50    255.45 o
  29   3   7      332.80      407.04    150.30 o
  31   3   7       83.02      249.85    146.00 o
  33   3   7      267.71      145.12    204.11 o
 -40   4   7      116.46      467.88    352.25 o
 -38   4   7       74.18      -68.37    292.37 o
 -36   4   7        6.14     -156.07    293.04 o
 -34   4   7       21.61       11.73    307.23 o
 -32   4   7      722.92      358.18    340.41 o
 -30   4   7      115.61      -99.99    296.51 o
 -28   4   7      217.59     -107.36    300.30 o
 -26   4   7      609.72      831.53    326.78 o
 -24   4   7       50.74       92.95    309.02 o
 -22   4   7      246.34      -15.08    262.10 o
 -20   4   7     1887.43     1891.98    383.09 o
 -18   4   7      901.33     1158.20    329.46 o
 -16   4   7     1402.14     1864.95    364.21 o
 -14   4   7       81.94      -15.47    113.78 o
 -12   4   7      664.67      618.85    116.01 o
 -10   4   7     2969.60     3318.20    185.29 o
  -8   4   7      282.43      224.63     95.49 o
  -6   4   7      652.22      789.69    116.89 o
  -4   4   7     1982.02     2258.19    231.10 o
  -2   4   7      171.44      163.37     84.81 o
   0   4   7     1858.44     1703.01    284.35 o
   2   4   7      199.90      221.32     85.84 o
   4   4   7      106.77       48.64     78.27 o
   6   4   7      311.13      449.40     79.19 o
   8   4   7      803.78      789.55     87.48 o
  10   4   7       36.93       49.56    140.79 o
  12   4   7      105.47       39.30    112.82 o
  14   4   7      680.68      692.47     98.79 o
  16   4   7      103.79       90.05    110.78 o
  18   4   7      950.62     1106.94    114.75 o
  20   4   7      165.51      107.25    157.19 o
  22   4   7      321.72       67.93    155.29 o
  24   4   7      225.93      195.51    165.90 o
 -35   5   7      152.15      328.57    334.60 o
 -33   5   7      338.60       -3.46    309.80 o
 -31   5   7      330.67      -25.25    295.16 o
 -29   5   7      315.23      504.86    329.24 o
 -27   5   7      582.73      704.73    359.52 o
 -25   5   7      108.68      252.49    291.70 o
 -23   5   7      364.12      418.17    296.06 o
 -21   5   7      282.43      360.52    297.06 o
 -19   5   7      335.08      463.42    289.24 o
 -17   5   7      341.73      245.67    285.56 o
 -15   5   7     1580.76     1874.89    370.69 o
 -13   5   7      676.08      638.93    284.44 o
 -11   5   7      923.46      678.37    299.97 o
  -9   5   7      191.85      508.33    268.69 o
  -7   5   7       24.49      568.88    273.49 o
  -5   5   7      299.83      217.85    235.95 o
  -3   5   7     1004.40      831.42    277.40 o
  -1   5   7      552.07      834.44    284.55 o
   1   5   7       67.76      -74.07    205.34 o
   3   5   7      524.73      780.81    269.92 o
   5   5   7     1650.28     1103.80    289.24 o
   7   5   7      726.24      654.23    248.13 o
   9   5   7      209.51       73.29    199.31 o
  11   5   7      219.85      305.89    206.24 o
  13   5   7     1560.00     1789.53    295.84 o
  15   5   7     1182.98      530.11    220.42 o
  17   5   7      602.94      510.34    220.31 o
  19   5   7      598.45      750.20    222.99 o
  21   5   7      705.22     1287.35    252.82 o
  23   5   7       31.99      -46.25    180.99 o
 -28   6   7      119.42      856.56    373.59 o
 -26   6   7       38.12     -162.66    269.02 o
 -24   6   7      257.02      471.46    328.01 o
 -22   6   7      188.99      338.18    330.47 o
 -20   6   7      269.98      238.19    311.81 o
 -18   6   7      480.45      201.77    269.58 o
 -16   6   7      323.23      183.67    284.10 o
 -14   6   7      665.30      311.14    306.34 o
 -12   6   7      714.85     1077.99    360.97 o
 -10   6   7      303.28      149.71    283.43 o
  -8   6   7       73.29      206.68    239.19 o
  -6   6   7      314.33       78.76    254.05 o
  -4   6   7       44.87      186.57    249.69 o
  -2   6   7      185.43      328.12    260.98 o
   0   6   7      137.81      228.80    243.10 o
   2   6   7      392.84      207.69    232.15 o
   4   6   7        6.41     -155.07    204.34 o
   6   6   7       25.62       33.52    223.78 o
   8   6   7      885.20      734.45    267.01 o
  10   6   7      207.80      -83.45    190.59 o
  12   6   7       38.62      163.56    213.27 o
  14   6   7      371.08      565.64    238.41 o
  16   6   7       77.69     -183.00    183.00 o
  18   6   7      353.27      448.56    234.61 o
  20   6   7      187.76      226.23    204.00 o
  22   6   7        9.55     -139.43    211.04 o
 -19   7   7        6.01      -28.04    242.66 o
 -17   7   7      105.15      -39.33    279.08 o
 -15   7   7      236.49       62.34    296.95 o
 -13   7   7       60.35     -216.96    261.87 o
 -11   7   7      371.83       24.24    266.12 o
  -9   7   7      230.50      394.93    280.19 o
  -7   7   7       65.53      367.67    308.68 o
  -5   7   7      394.24       77.20    254.61 o
  -3   7   7      148.64      619.82    282.32 o
  -1   7   7       36.00      190.37    233.83 o
   1   7   7       52.91     -148.92    216.63 o
   3   7   7        7.15      151.05    239.19 o
   5   7   7       34.09       38.21    246.79 o
   7   7   7      687.41      809.75    298.85 o
   9   7   7      115.56      -67.14    231.60 o
  11   7   7      569.99      577.15    273.49 o
  13   7   7        6.16      243.44    240.53 o
  15   7   7      207.63      419.17    263.21 o
  17   7   7      284.71      634.24    289.58 o
 -11  -7   8       26.53      -13.59     87.24 o
  -9  -7   8       86.40       25.34     85.24 o
  -7  -7   8       15.30      -15.28     84.79 o
  -5  -7   8      157.72      183.87     90.11 o
  -3  -7   8      155.26      208.03     88.65 o
  -1  -7   8       93.86      107.54     83.98 o
   1  -7   8      174.73      140.15     83.95 o
   3  -7   8      144.09      -39.61     81.59 o
   5  -7   8       84.02       46.05    101.58 o
   7  -7   8      104.69      -57.51     84.45 o
   9  -7   8       21.86      -39.18     86.78 o
  11  -7   8      172.26       28.08     92.18 o
 -24  -6   8      206.31      188.58    106.40 o
 -22  -6   8       71.82      131.52    104.17 o
 -20  -6   8      679.61      558.80    116.78 o
 -18  -6   8       14.73       -5.22     91.31 o
 -16  -6   8       38.55      106.13     93.92 o
 -14  -6   8      449.53      478.14    106.03 o
 -12  -6   8      364.11      284.92     86.90 o
 -10  -6   8      384.06      338.54     84.77 o
  -8  -6   8       45.82      -74.05     74.05 o
  -6  -6   8       81.46       79.15     76.55 o
  -4  -6   8       49.13       57.67     75.30 o
  -2  -6   8       50.96      -74.94     74.94 o
   0  -6   8      563.82      615.42     93.83 o
   2  -6   8       32.39       64.19     88.95 o
   4  -6   8       70.08       17.50     79.05 o
   6  -6   8      200.92      200.62     82.77 o
   8  -6   8       12.13       79.43     86.58 o
  10  -6   8      745.52      799.27    113.34 o
  12  -6   8      403.22      127.68     93.02 o
  14  -6   8        5.26      -26.99    102.23 o
  16  -6   8      255.70      331.41    100.95 o
  18  -6   8      836.02      892.60    150.91 o
  20  -6   8      115.73      130.22    113.16 o
  22  -6   8       76.92       88.05    114.08 o
  24  -6   8       26.13      -56.62    106.32 o
 -31  -5   8      265.49      464.33    132.77 o
 -29  -5   8       72.80       24.39    112.22 o
 -27  -5   8      208.07      109.51    111.01 o
 -25  -5   8       81.84      -81.19     87.65 o
 -23  -5   8        3.84      155.37     97.55 o
 -21  -5   8      353.49      201.77     90.15 o
 -19  -5   8      424.68      412.71     97.25 o
 -17  -5   8      212.95      262.35     88.21 o
 -15  -5   8      123.24      118.82     76.36 o
 -13  -5   8      685.75      722.09     91.93 o
 -11  -5   8        5.24      -89.29     89.29 o
  -9  -5   8      222.06      265.91     77.12 o
  -7  -5   8      226.22      140.58     73.95 o
  -5  -5   8       43.15       -1.34     71.11 o
  -3  -5   8      214.82      144.54     73.49 o
  -1  -5   8      414.17      308.51     78.76 o
   1  -5   8      397.64      443.33     85.01 o
   3  -5   8      416.35      466.13     82.24 o
   5  -5   8      504.60      305.72     79.73 o
   7  -5   8      195.01      122.78     91.94 o
   9  -5   8      194.01      156.37    101.21 o
  11  -5   8      607.90      485.38     93.84 o
  13  -5   8      610.13      447.77    143.02 o
  15  -5   8      250.89      251.88     91.97 o
  17  -5   8      402.28      279.12     97.17 o
  19  -5   8      265.43      126.98    119.19 o
  21  -5   8       74.28       52.93    104.84 o
  23  -5   8      206.47      281.12    117.17 o
  25  -5   8       94.59      257.26    134.13 o
  27  -5   8       45.12       94.87    113.96 o
  29  -5   8        1.25     -107.55    107.55 o
  31  -5   8       12.13       -3.12    116.31 o
 -36  -4   8       98.78      117.52    126.85 o
 -34  -4   8       86.96       84.07    121.86 o
 -32  -4   8      124.31       26.19    114.72 o
 -30  -4   8      187.56      219.02    179.51 o
 -28  -4   8     1022.98     1190.66    159.11 o
 -26  -4   8      153.85      166.77     95.00 o
 -24  -4   8      246.32      201.11     90.66 o
 -22  -4   8      137.25       17.27     80.72 o
 -20  -4   8        0.60      -44.16     80.45 o
 -18  -4   8      262.40      380.78     88.21 o
 -16  -4   8      819.98      803.75     88.17 o
 -14  -4   8      210.84      166.23     70.68 o
 -12  -4   8      240.86      239.91     70.12 o
 -10  -4   8      861.93      993.69     87.84 o
  -8  -4   8     2468.56     2504.81    121.02 o
  -6  -4   8      537.22      498.88     74.44 o
  -4  -4   8     1055.18     1166.77    109.08 o
  -2  -4   8       11.75       -3.69     60.28 o
   0  -4   8      102.30       43.24     61.54 o
   2  -4   8     1120.19     1204.46     91.76 o
   4  -4   8     1386.95     1426.48     94.15 o
   6  -4   8     1033.07      962.87     89.28 o
   8  -4   8      211.02      197.87     79.99 o
  10  -4   8     1146.81     1102.44    104.73 o
  12  -4   8      149.28      103.10     78.07 o
  14  -4   8      811.08      864.76    120.00 o
  16  -4   8       69.48      -25.46     86.68 o
  18  -4   8      997.86      757.81    114.53 o
  20  -4   8      520.41      394.63    166.26 o
  22  -4   8      258.97      270.24    115.31 o
  24  -4   8     1164.67     1049.22    155.24 o
  26  -4   8      205.92      358.73    173.46 o
  28  -4   8      700.52      850.49    141.09 o
  30  -4   8       80.81       10.43    127.47 o
  32  -4   8      437.40      208.40    128.42 o
  34  -4   8       33.38      -68.03    117.53 o
  36  -4   8       18.35     -112.77    116.54 o
 -41  -3   8      420.32      252.54    156.37 o
 -39  -3   8       93.72       61.25    132.96 o
 -37  -3   8      379.77      349.57    138.81 o
 -35  -3   8      412.32      491.80    141.03 o
 -33  -3   8      482.74      500.96    156.34 o
 -31  -3   8      754.96      519.53    133.27 o
 -29  -3   8      521.55      675.69    120.18 o
 -27  -3   8      715.72      737.76    122.80 o
 -25  -3   8      453.43      335.83    107.26 o
 -23  -3   8       26.23      -56.86     74.06 o
 -21  -3   8      212.34       92.72     79.95 o
 -19  -3   8      253.48      353.36     87.11 o
 -17  -3   8      855.44     1030.13    100.77 o
 -15  -3   8      260.78      294.05     80.74 o
 -13  -3   8     3999.29     3821.87    138.53 o
 -11  -3   8      344.25      281.12     68.66 o
  -9  -3   8      179.00      217.84     67.42 o
  -7  -3   8      841.24      695.11     78.15 o
  -5  -3   8     5733.35     5513.13    158.17 o
  -3  -3   8      711.86      796.46     87.35 o
  -1  -3   8      672.98      572.47    109.52 o
   1  -3   8     4617.81     4367.57    141.27 o
   3  -3   8      624.18      634.91     77.92 o
   5  -3   8     1047.65      942.63     89.01 o
   7  -3   8     1292.43     1277.85    119.31 o
   9  -3   8     2655.72     2674.74    122.80 o
  11  -3   8       40.54      -28.65     60.25 o
  13  -3   8      784.31      727.15     93.86 o
  15  -3   8      404.88      230.29    108.46 o
  17  -3   8      906.92     1130.69    113.56 o
  19  -3   8      746.68      643.91    101.19 o
  21  -3   8      108.40       42.23     89.79 o
  23  -3   8      512.37      616.19    114.19 o
  25  -3   8      633.99      520.39    117.30 o
  27  -3   8      331.09      323.81    119.62 o
  29  -3   8       10.21       32.84    105.82 o
  31  -3   8       47.27       62.38    179.90 o
  33  -3   8      554.53      627.66    217.87 o
  35  -3   8      351.54      364.35    134.03 o
  37  -3   8      337.88      176.09    186.99 o
  39  -3   8      139.23     -141.41    141.41 o
 -42  -2   8      691.33      822.35    380.97 o
 -40  -2   8       56.43      107.83    171.85 o
 -38  -2   8      455.22      612.78    166.84 o
 -36  -2   8       96.14      176.58    131.57 o
 -34  -2   8      593.39      546.23    175.03 o
 -32  -2   8       54.33       15.59    100.26 o
 -30  -2   8      335.55      122.83    107.70 o
 -28  -2   8       21.53        7.85     89.57 o
 -26  -2   8      415.02      301.01     96.25 o
 -24  -2   8      314.61      470.53     96.80 o
 -22  -2   8      350.00      334.49     83.42 o
 -20  -2   8     1292.98     1398.89    114.88 o
 -18  -2   8      867.54      944.19     96.54 o
 -16  -2   8      598.05      670.06     80.77 o
 -14  -2   8     3878.70     3915.31    148.27 o
 -12  -2   8       62.66      -23.69     64.71 o
 -10  -2   8      897.23      739.99     72.92 o
  -8  -2   8       18.05       -7.84     53.68 o
  -6  -2   8     1528.95     1517.87     83.74 o
  -4  -2   8      143.43      117.12     52.50 o
  -2  -2   8      845.21      802.55     69.17 o
   0  -2   8     1918.55     1853.65     91.04 o
   2  -2   8     1971.23     2084.73     94.44 o
   4  -2   8      616.47      699.24     73.65 o
   6  -2   8     1999.73     2060.18    103.91 o
   8  -2   8      646.85      740.71     76.97 o
  10  -2   8     1180.05     1213.19    116.58 o
  12  -2   8      265.21      171.22     66.89 o
  14  -2   8      104.19       57.88     65.01 o
  16  -2   8     1536.23     1620.64    168.59 o
  18  -2   8      368.11      306.71     88.22 o
  20  -2   8       70.09       32.52     81.87 o
  22  -2   8       17.41      173.01     91.90 o
  24  -2   8     1184.25     1125.20    133.40 o
  26  -2   8      787.86     1026.54    165.90 o
  28  -2   8     1555.11     1617.79    168.55 o
  30  -2   8      570.73      655.35    133.13 o
  32  -2   8       28.42      -14.19    112.92 o
  34  -2   8      150.36      260.73    145.52 o
  36  -2   8        4.55       87.45    140.81 o
  38  -2   8      186.65      200.71    192.80 o
  40  -2   8      342.42      470.95    162.47 o
  42  -2   8       71.32       25.77    148.18 o
 -43  -1   8      104.64      318.49    182.66 o
 -41  -1   8       31.63      214.42    166.23 o
 -39  -1   8      582.20      630.85    310.30 o
 -37  -1   8      696.61      669.67    196.31 o
 -35  -1   8      362.53      533.53    148.92 o
 -33  -1   8       84.51      194.71    125.53 o
 -31  -1   8       84.40       22.11    103.70 o
 -29  -1   8     1123.43     1240.20    151.37 o
 -27  -1   8       29.66      -11.72     95.94 o
 -25  -1   8      982.57     1012.66    125.80 o
 -23  -1   8     2053.17     2243.04    156.22 o
 -21  -1   8     1674.28     1787.64    121.64 o
 -19  -1   8      656.16      784.31     86.85 o
 -17  -1   8      689.15      789.42     86.68 o
 -15  -1   8      192.58      122.07     59.82 o
 -13  -1   8      738.84      581.72     92.84 o
 -11  -1   8     1961.35     1728.69     97.04 o
  -9  -1   8     2418.58     2474.55     99.20 o
  -7  -1   8      925.83     1045.41     77.95 o
  -5  -1   8     1528.72     1428.33     84.11 o
  -3  -1   8     5057.64     4988.47    167.08 o
  -1  -1   8     1648.21     1604.19     90.97 o
   1  -1   8      412.58      368.33     79.29 o
   3  -1   8      659.21      763.63     86.13 o
   5  -1   8      663.84      489.36     76.32 o
   7  -1   8     2576.85     2673.58    126.15 o
   9  -1   8     2621.99     2735.48    127.45 o
  11  -1   8     1878.28     1779.51    110.22 o
  13  -1   8      498.02      495.20     80.58 o
  15  -1   8      228.81      343.95     82.73 o
  17  -1   8     1034.08     1133.35    128.22 o
  19  -1   8       64.25      -36.25     70.47 o
  21  -1   8     1313.83     1327.90    130.06 o
  23  -1   8      917.51     1189.74    131.91 o
  25  -1   8      588.70      703.77    114.69 o
  27  -1   8      250.85      265.31     99.55 o
  29  -1   8       75.77      170.06    100.66 o
  31  -1   8      639.65      582.44    160.44 o
  33  -1   8      409.03      394.28    126.44 o
  35  -1   8        3.02       -8.42    110.73 o
  37  -1   8        1.25      -87.31    138.63 o
  39  -1   8       43.53       48.97    243.33 o
  41  -1   8       99.48      221.35    173.36 o
  43  -1   8      138.14      -97.80    164.80 o
 -44   0   8       23.12      149.08    161.77 o
 -42   0   8      146.08      257.36    166.09 o
 -40   0   8       19.56      -34.86    146.04 o
 -38   0   8      853.01     1101.72    211.77 o
 -36   0   8     1266.05     1526.75    229.51 o
 -34   0   8      676.26      454.84    163.08 o
 -32   0   8      221.26       -6.85    108.64 o
 -30   0   8     1785.12     1923.22    167.60 o
 -28   0   8      324.00      244.70    107.14 o
 -26   0   8     1980.35     2080.12    151.60 o
 -24   0   8       88.82      138.28     89.51 o
 -22   0   8      751.65      880.97     98.71 o
 -20   0   8      637.12      634.97     84.82 o
 -18   0   8     1379.80     1206.98     91.83 o
 -16   0   8     1354.90     1298.96     92.36 o
 -14   0   8       60.18      -23.10     53.11 o
 -12   0   8      581.22      613.84     72.20 o
 -10   0   8     8972.50     9031.27    200.31 o
  -8   0   8      968.81      939.94     79.75 o
  -6   0   8     1009.38     1243.86     97.56 o
  -4   0   8      281.36      242.29     57.33 o
  -2   0   8     2157.51     2107.76    101.46 o
   0   0   8     1214.86     1324.54     82.48 o
   2   0   8     4025.06     4118.34    123.24 o
   4   0   8      217.70      195.18     58.03 o
   6   0   8      121.52      210.68     72.21 o
   8   0   8     1282.74     1350.90     87.90 o
  10   0   8       90.62       30.63     74.00 o
  12   0   8        0.74      -10.21     59.82 o
  14   0   8     4829.96     4734.04    178.57 o
  16   0   8        3.75       32.14     70.49 o
  18   0   8     1823.85     1626.88    148.48 o
  20   0   8        4.17      -51.67     71.01 o
  22   0   8      837.16      645.06    106.00 o
  24   0   8      530.46      559.20     95.60 o
  26   0   8        0.02      127.31     87.12 o
  28   0   8     1134.74     1347.89    135.44 o
  30   0   8     1619.67     1550.14    145.24 o
  32   0   8      747.36      491.47    113.61 o
  34   0   8       63.56      171.91    108.60 o
  36   0   8      222.92      191.12    119.73 o
  38   0   8       43.82      219.32    138.98 o
  40   0   8       15.51     -100.16    133.23 o
  42   0   8      274.94      390.00    205.75 o
  44   0   8       80.68     -161.14    161.14 o
 -43   1   8      106.39       85.80    182.54 o
 -41   1   8       32.28       52.38    176.37 o
 -39   1   8      572.12      469.98    154.45 o
 -37   1   8      702.87      969.29    170.03 o
 -35   1   8      363.51      420.92    192.49 o
 -33   1   8       84.20      -48.39    136.14 o
 -31   1   8       82.39     -102.63    102.63 o
 -29   1   8     1129.14     1045.12    233.17 o
 -27   1   8       35.86       73.91    111.84 o
 -25   1   8      969.50     1127.67    153.28 o
 -23   1   8     2049.84     1808.17    152.24 o
 -21   1   8     1639.67     1730.63    133.31 o
 -19   1   8      673.89      692.00     94.09 o
 -17   1   8      674.67      601.31    108.65 o
 -15   1   8      209.73      244.38     70.72 o
 -13   1   8      726.36      471.23     72.69 o
 -11   1   8     1965.03     1962.95    111.12 o
  -9   1   8     2409.82     2579.77    131.31 o
  -7   1   8      908.64      792.84     78.05 o
  -5   1   8     1549.11     1399.46     89.40 o
  -3   1   8     5067.98     5107.01    151.88 o
  -1   1   8     1609.50     1643.88    109.97 o
   1   1   8      386.84      402.02     78.00 o
   3   1   8      636.96      584.61     72.05 o
   5   1   8      689.80      740.84     78.79 o
   7   1   8     2607.53     2765.00    130.75 o
   9   1   8     2659.40     2560.10    112.53 o
  11   1   8     1860.06     1713.55    100.76 o
  13   1   8      497.47      502.88     74.34 o
  15   1   8      236.49      266.86     76.90 o
  17   1   8     1055.22     1250.30     99.08 o
  19   1   8       67.91       21.66     65.64 o
  21   1   8     1286.99     1431.93    111.93 o
  23   1   8      911.90      786.70    111.08 o
  25   1   8      610.13      725.10    121.62 o
  27   1   8      253.24      310.01    129.05 o
  29   1   8       73.47       28.34     97.91 o
  31   1   8      639.15      649.31    125.94 o
  33   1   8      390.55      488.37    117.76 o
  35   1   8        3.18      -93.27     98.54 o
  37   1   8        1.14       63.73    152.48 o
  39   1   8       41.62     -107.97    107.97 o
  41   1   8      100.25     -129.09    151.91 o
  43   1   8      134.47      -35.84    168.42 o
 -40   2   8       53.02      169.03    239.75 o
 -38   2   8      456.88      719.36    194.01 o
 -36   2   8       93.42      165.40    161.14 o
 -34   2   8      579.53      655.59    144.82 o
 -32   2   8       56.40       70.71    171.19 o
 -30   2   8      347.39       72.76    115.61 o
 -28   2   8       22.71       77.39    108.25 o
 -26   2   8      401.09      375.97    152.59 o
 -24   2   8      308.38      471.32    224.22 o
 -22   2   8      330.93       95.71     99.87 o
 -20   2   8     1335.60     1658.17    157.91 o
 -18   2   8      857.64      865.66    126.63 o
 -16   2   8      579.49      606.30    122.18 o
 -14   2   8     3930.62     3982.63    152.97 o
 -12   2   8       67.89      -21.33     60.01 o
 -10   2   8      864.52      761.76     94.36 o
  -8   2   8       16.59       13.42     54.55 o
  -6   2   8     1546.85     1622.43     92.91 o
  -4   2   8      150.11      214.95     59.05 o
  -2   2   8      829.28      816.35     79.25 o
   0   2   8     1870.29     1894.84    102.00 o
   2   2   8     1953.63     1925.54    104.68 o
   4   2   8      642.52      732.50     77.80 o
   6   2   8     1961.40     1843.54    104.47 o
   8   2   8      645.50      685.58     75.90 o
  10   2   8     1208.03     1113.13     80.12 o
  12   2   8      273.07      352.22     68.95 o
  14   2   8       99.79       48.51     68.95 o
  16   2   8     1570.17     1487.05    103.27 o
  18   2   8      351.82      366.19     75.54 o
  20   2   8       69.05      106.17     69.46 o
  22   2   8       18.36      128.42     66.49 o
  24   2   8     1191.06     1141.08     91.08 o
  26   2   8      771.07      893.61    106.07 o
  28   2   8     1554.60     1581.79    123.97 o
  30   2   8      575.61      679.60    103.60 o
  32   2   8       30.65      -61.21     93.63 o
  34   2   8      151.84       41.81    100.96 o
  36   2   8        4.75      -28.32    121.09 o
  38   2   8      194.60      291.07    123.07 o
  40   2   8      336.40      253.56    126.95 o
  42   2   8       72.58      -10.89    120.86 o
 -41   3   8      421.41      178.53    269.92 o
 -39   3   8       97.15      -26.37    247.24 o
 -37   3   8      376.37      229.14    243.10 o
 -35   3   8      413.23       46.36    238.86 o
 -33   3   8      471.63      160.43    230.14 o
 -31   3   8      759.43     1100.22    256.29 o
 -29   3   8      532.41      908.06    245.23 o
 -27   3   8      740.01      567.63    158.97 o
 -25   3   8      436.12      259.69    140.39 o
 -23   3   8       27.32       73.01    101.20 o
 -21   3   8      213.01      120.65    100.59 o
 -19   3   8      252.58      450.53    132.20 o
 -17   3   8      878.98     1072.82    124.21 o
 -15   3   8      246.17      304.28     96.10 o
 -13   3   8     4065.50     3980.97    251.09 o
 -11   3   8      361.15      293.25     89.26 o
  -9   3   8      166.82       -1.00    141.83 o
  -7   3   8      857.88      838.12    116.81 o
  -5   3   8     5756.38     5270.40    279.00 o
  -3   3   8      719.64      821.79    117.24 o
  -1   3   8      667.41      831.05    113.14 o
   1   3   8     4621.74     4710.49    216.68 o
   3   3   8      624.63      673.94    136.73 o
   5   3   8     1062.28      930.65    114.77 o
   7   3   8     1292.73     1268.36    116.09 o
   9   3   8     2678.88     2723.17    287.60 o
  11   3   8       48.52      119.96     77.76 o
  13   3   8      755.57      737.93    101.84 o
  15   3   8      400.27      513.00     97.06 o
  17   3   8      902.86     1035.70    113.75 o
  19   3   8      733.03      564.78     97.02 o
  21   3   8       96.30      111.19     92.36 o
  23   3   8      496.12      510.03    158.24 o
  25   3   8      632.82      625.60    159.57 o
  27   3   8      327.98      437.02    250.03 o
  29   3   8       11.86        3.35    198.19 o
  31   3   8       49.71      237.18    216.74 o
 -36   4   8       98.67     -145.68    338.96 o
 -34   4   8       87.51      153.84    351.14 o
 -32   4   8      123.48       31.62    305.44 o
 -30   4   8      185.73     -159.09    300.19 o
 -28   4   8     1019.95     1151.72    431.13 o
 -26   4   8      156.45      140.88    349.68 o
 -24   4   8      245.40      -54.07    288.91 o
 -22   4   8      134.44     -255.28    255.28 o
 -20   4   8        0.31     -290.47    290.47 o
 -18   4   8      249.21       89.49    320.64 o
 -16   4   8      824.29      684.40    332.37 o
 -14   4   8      210.51      433.47    301.31 o
 -12   4   8      247.58     -214.61    289.80 o
 -10   4   8      842.50     1135.86    357.06 o
  -8   4   8     2531.16     3092.19    436.27 o
  -6   4   8      549.31      290.36    289.13 o
  -4   4   8     1067.67     1048.38    319.41 o
  -2   4   8       10.09     -201.54    201.54 o
   0   4   8       96.88       47.39    114.66 o
   2   4   8     1100.25      961.60    168.98 o
   4   4   8     1338.66     1468.83    145.03 o
   6   4   8     1018.51     1246.69    149.86 o
   8   4   8      210.54      205.93    208.86 o
  10   4   8     1140.26     1465.10    168.70 o
  12   4   8      148.86       91.82    110.28 o
  14   4   8      809.85      912.64    351.97 o
  16   4   8       69.59     -156.97    156.97 o
  18   4   8      995.47     1309.47    235.51 o
  20   4   8      546.74      812.88    205.23 o
  22   4   8      259.58      429.34    173.28 o
 -31   5   8      261.07      612.67    356.50 o
 -29   5   8       67.79      259.75    339.29 o
 -27   5   8      217.78      634.46    343.99 o
 -25   5   8       82.74       46.14    321.31 o
 -23   5   8        4.12       27.71    302.31 o
 -21   5   8      355.25      384.99    331.14 o
 -19   5   8      419.17      192.38    320.30 o
 -17   5   8      212.42       22.57    276.73 o
 -15   5   8      125.34      258.07    316.84 o
 -13   5   8      685.53     1049.50    354.04 o
 -11   5   8        6.11     -221.43    221.43 o
  -9   5   8      208.20      318.74    272.49 o
  -7   5   8      225.20     -220.09    246.12 o
  -5   5   8       47.39      -97.98    246.79 o
  -3   5   8      218.59      -44.91    237.29 o
  -1   5   8      424.90     -164.23    232.71 o
   1   5   8      395.48      544.19    260.75 o
   3   5   8      408.47      811.31    282.09 o
   5   5   8      493.62      525.87    251.48 o
   7   5   8      209.04      258.07    219.75 o
   9   5   8      188.45      206.12    214.95 o
  11   5   8      617.51      704.06    241.65 o
  13   5   8      604.50     1030.62    257.52 o
  15   5   8      238.36      229.03    194.17 o
  17   5   8      392.01      312.82    210.15 o
  19   5   8      263.21      262.77    192.94 o
  21   5   8       68.78      -79.66    173.28 o
 -24   6   8      210.82      529.22    358.51 o
 -22   6   8       71.41      114.62    311.36 o
 -20   6   8      682.25     1184.23    366.89 o
 -18   6   8       14.89       52.06    290.47 o
 -16   6   8       36.43       12.07    257.52 o
 -14   6   8      439.53      899.01    366.78 o
 -12   6   8      359.34      271.59    298.74 o
 -10   6   8      392.05      493.24    311.81 o
  -8   6   8       47.73       43.12    273.16 o
  -6   6   8       79.51      214.06    287.46 o
  -4   6   8       55.15      402.30    263.77 o
  -2   6   8       52.15      170.93    232.60 o
   0   6   8      557.06      485.42    274.05 o
   2   6   8       30.81      -36.09    242.32 o
   4   6   8       74.18      120.21    231.82 o
   6   6   8      186.85      466.43    247.46 o
   8   6   8       14.57      186.13    233.16 o
  10   6   8      758.91     1049.50    294.49 o
  12   6   8      401.54      452.02    251.93 o
  14   6   8        4.89      177.97    223.78 o
  16   6   8      258.91      430.23    245.90 o
  18   6   8      819.87      940.80    277.62 o
  20   6   8      114.28      287.46    237.74 o
 -11   7   8       25.30      212.60    301.31 o
  -9   7   8       90.15      503.41    306.23 o
  -7   7   8       15.32     -128.59    278.97 o
  -5   7   8      157.25      210.82    267.91 o
  -3   7   8      149.17      518.27    314.60 o
  -1   7   8      101.58      342.31    289.24 o
   1   7   8      179.16      579.49    285.78 o
   3   7   8      139.73      233.27    272.60 o
   5   7   8       90.88      151.94    244.11 o
   7   7   8      106.69      342.31    263.21 o
   9   7   8       19.50      -36.09    238.63 o
  11   7   8      164.22      329.91    269.92 o
 -18  -6   9      210.32      385.78    113.50 o
 -16  -6   9       71.24      116.05     99.75 o
 -14  -6   9      245.24      161.66    105.01 o
 -12  -6   9      387.66      280.30    113.23 o
 -10  -6   9        6.80       13.27     95.98 o
  -8  -6   9      105.29       77.61     97.31 o
  -6  -6   9      300.51      329.27    103.59 o
  -4  -6   9       15.18      -57.42     87.57 o
  -2  -6   9       82.39      204.57     94.96 o
   0  -6   9       68.92      142.92     90.65 o
   2  -6   9      113.54      -56.59     85.83 o
   4  -6   9      882.63      929.34    111.49 o
   6  -6   9      318.76      373.37    103.38 o
   8  -6   9      592.22      663.35    106.63 o
  10  -6   9      590.12      497.16    116.21 o
  12  -6   9      166.22      167.59    117.66 o
  14  -6   9      109.59      110.42    109.70 o
  16  -6   9      195.43      117.52    115.99 o
  18  -6   9      230.31      105.75    123.35 o
 -27  -5   9       51.35       20.69    117.28 o
 -25  -5   9      104.56      170.08    120.26 o
 -23  -5   9      146.57       28.71    109.27 o
 -21  -5   9      192.84      218.14    120.45 o
 -19  -5   9      309.75      205.66    103.89 o
 -17  -5   9      201.63      136.56     99.81 o
 -15  -5   9       87.08       49.90     91.55 o
 -13  -5   9      161.38      196.13    101.54 o
 -11  -5   9      714.36      614.85    111.44 o
  -9  -5   9      162.85      239.00    110.44 o
  -7  -5   9      158.67      126.90     89.85 o
  -5  -5   9       82.08       92.87     84.27 o
  -3  -5   9        6.21      -21.29     80.26 o
  -1  -5   9      285.38      227.19     91.40 o
   1  -5   9      870.97      764.29    105.11 o
   3  -5   9      706.02      808.51    105.96 o
   5  -5   9       74.45       42.62     82.27 o
   7  -5   9       49.39      111.67     82.63 o
   9  -5   9       10.86        0.77     86.14 o
  11  -5   9      395.41      297.09    152.24 o
  13  -5   9        0.06      -70.39    101.68 o
  15  -5   9      198.12      150.47    107.61 o
  17  -5   9       45.60      -91.77     91.77 o
  19  -5   9      215.23      175.88    139.29 o
  21  -5   9      115.26       83.01    119.17 o
  23  -5   9      486.56      375.03    176.69 o
  25  -5   9        0.30       33.34    115.07 o
  27  -5   9       44.88       97.96    124.32 o
 -32  -4   9       32.63      -96.38    118.38 o
 -30  -4   9      413.03      534.11    145.86 o
 -28  -4   9      151.77       80.19    117.46 o
 -26  -4   9      222.55       69.56    118.09 o
 -24  -4   9      225.82      257.95    133.60 o
 -22  -4   9      265.31      104.77    123.32 o
 -20  -4   9      618.13      523.44    116.58 o
 -18  -4   9       82.17      151.03     95.10 o
 -16  -4   9      305.51      112.73     83.23 o
 -14  -4   9     1042.00      864.13    117.40 o
 -12  -4   9      199.37      136.64     91.58 o
 -10  -4   9     1193.67     1384.87    131.24 o
  -8  -4   9      588.29      812.27     97.01 o
  -6  -4   9      176.52      203.53     74.64 o
  -4  -4   9        7.32        8.98     69.52 o
  -2  -4   9      381.11      369.64     86.64 o
   0  -4   9       28.10       -7.80     80.03 o
   2  -4   9       27.71      -75.24     75.24 o
   4  -4   9      699.39      698.53     97.12 o
   6  -4   9     2692.75     2857.76    186.23 o
   8  -4   9      487.04      400.54    106.59 o
  10  -4   9      190.31      264.73     91.84 o
  12  -4   9      473.93      436.75    106.27 o
  14  -4   9       83.73      -20.23     95.99 o
  16  -4   9       68.34      -58.94     89.00 o
  18  -4   9      475.99      549.29    126.91 o
  20  -4   9        4.79        5.53    102.15 o
  22  -4   9       93.54      -80.14    100.41 o
  24  -4   9      274.16      369.23    125.16 o
  26  -4   9      463.07      408.84    137.91 o
  28  -4   9      174.73      180.20    128.20 o
  30  -4   9      162.60      -18.36    118.96 o
  32  -4   9       49.58        1.77    130.05 o
 -37  -3   9       97.19      222.54    150.91 o
 -35  -3   9       76.86       55.34    120.91 o
 -33  -3   9      578.94      646.23    154.51 o
 -31  -3   9       82.59      219.53    129.04 o
 -29  -3   9      608.55      652.31    139.57 o
 -27  -3   9     1304.39     1341.13    168.97 o
 -25  -3   9       32.02       91.83    112.52 o
 -23  -3   9       46.77       -4.36    164.62 o
 -21  -3   9      590.07      509.01    115.51 o
 -19  -3   9      476.42      527.23    108.08 o
 -17  -3   9      808.15      802.50    113.56 o
 -15  -3   9       84.23      -28.01     77.96 o
 -13  -3   9      677.77      591.66     93.72 o
 -11  -3   9      328.44      295.04     80.00 o
  -9  -3   9      177.15      140.76     72.02 o
  -7  -3   9      853.41      656.66     90.10 o
  -5  -3   9     2614.52     2811.69    146.04 o
  -3  -3   9      230.99      222.11     73.05 o
  -1  -3   9     2314.79     2317.33    116.95 o
   1  -3   9     1402.58     1475.32    102.04 o
   3  -3   9      901.28      699.66     87.10 o
   5  -3   9      865.08      937.23     92.88 o
   7  -3   9       24.70        2.21     64.00 o
   9  -3   9      236.58      269.03     82.28 o
  11  -3   9     1077.88     1111.69    108.19 o
  13  -3   9      243.11      174.65     82.46 o
  15  -3   9       98.20      158.21     92.33 o
  17  -3   9      159.14      166.31     95.26 o
  19  -3   9      587.76      584.14    115.78 o
  21  -3   9      278.85      301.73    139.53 o
  23  -3   9       59.14      135.37    108.57 o
  25  -3   9      207.09       99.31    114.04 o
  27  -3   9      165.37      143.88    119.71 o
  29  -3   9      282.92      207.29    130.55 o
  31  -3   9       34.58       54.24    119.93 o
  33  -3   9      106.45      227.80    151.57 o
  35  -3   9       52.40       40.84    139.94 o
  37  -3   9      414.98      438.47    188.00 o
 -40  -2   9      206.32      366.74    195.08 o
 -38  -2   9      282.75      280.87    165.27 o
 -36  -2   9       13.25     -106.98    135.39 o
 -34  -2   9       19.86       71.31    129.62 o
 -32  -2   9      839.93      977.43    161.45 o
 -30  -2   9      505.98      556.54    136.75 o
 -28  -2   9     1360.75     1326.99    164.72 o
 -26  -2   9      433.89      329.77    119.42 o
 -24  -2   9      571.82      581.13    116.81 o
 -22  -2   9      716.77      505.27    111.17 o
 -20  -2   9      649.28      632.63    115.69 o
 -18  -2   9     1082.49     1115.10    122.23 o
 -16  -2   9      717.80      842.89    111.46 o
 -14  -2   9      621.86      544.90     95.38 o
 -12  -2   9      370.17      394.80     85.86 o
 -10  -2   9      247.05      230.35     73.45 o
  -8  -2   9     3318.78     3300.70    143.14 o
  -6  -2   9      918.62      895.67     94.93 o
  -4  -2   9      815.27      802.88     88.04 o
  -2  -2   9      329.21      284.99     71.94 o
   0  -2   9       48.61      -52.25     62.76 o
   2  -2   9      802.17      863.65     86.16 o
   4  -2   9     2463.85     2808.64    123.18 o
   6  -2   9      193.75      243.64     73.86 o
   8  -2   9      555.40      436.63    108.42 o
  10  -2   9     1060.90     1272.12    115.91 o
  12  -2   9      519.55      533.00     94.50 o
  14  -2   9     1241.65     1281.65    117.51 o
  16  -2   9      483.56      465.62    109.91 o
  18  -2   9      108.13       26.60     84.36 o
  20  -2   9      460.27      508.47    107.80 o
  22  -2   9      191.60      238.36    101.10 o
  24  -2   9       40.83      200.62    100.93 o
  26  -2   9      524.83      845.21    145.19 o
  28  -2   9      156.65      -28.56    106.46 o
  30  -2   9      485.28      709.65    214.77 o
  32  -2   9       61.62      130.25    134.09 o
  34  -2   9      155.73      299.49    148.83 o
  36  -2   9       35.78       93.25    148.35 o
  38  -2   9       85.18      106.39    149.47 o
 -41  -1   9      213.29      199.27    178.93 o
 -39  -1   9      155.37      214.23    180.66 o
 -37  -1   9      414.86      603.08    261.31 o
 -35  -1   9      558.30      487.57    185.13 o
 -33  -1   9      206.31       49.87    210.03 o
 -31  -1   9       74.23      104.58    131.85 o
 -29  -1   9       23.15      221.14    131.26 o
 -27  -1   9      311.38      233.31    116.60 o
 -25  -1   9       51.52      -78.84     85.82 o
 -23  -1   9     1419.89     1278.89    135.24 o
 -21  -1   9      157.32      157.23     91.10 o
 -19  -1   9     2782.33     2787.65    203.35 o
 -17  -1   9      835.63      891.37    125.53 o
 -15  -1   9       68.14      100.03     75.35 o
 -13  -1   9      443.00      470.14     92.27 o
 -11  -1   9     1266.95     1441.35    120.90 o
  -9  -1   9      542.59      600.86     88.39 o
  -7  -1   9      717.43      613.94     85.65 o
  -5  -1   9      420.46      371.33     74.85 o
  -3  -1   9      293.30      135.32     69.59 o
  -1  -1   9     1725.29     1564.73    101.49 o
   1  -1   9      525.02      440.12     74.04 o
   3  -1   9     1361.08     1539.75    101.03 o
   5  -1   9     1051.04     1149.81    129.78 o
   7  -1   9      451.66      432.64     82.02 o
   9  -1   9     1167.35     1109.48    103.41 o
  11  -1   9      139.74      159.03     79.00 o
  13  -1   9     1850.09     1820.83    131.59 o
  15  -1   9      871.82      866.24    127.83 o
  17  -1   9      118.63       83.90     83.84 o
  19  -1   9      181.03       90.50     87.83 o
  21  -1   9      616.24      497.42    161.61 o
  23  -1   9      904.76      904.73    139.04 o
  25  -1   9      608.31      764.96    127.70 o
  27  -1   9       45.13       74.33    102.07 o
  29  -1   9      528.08      498.96    135.29 o
  31  -1   9      192.82       -4.66    121.90 o
  33  -1   9      604.67      481.36    158.30 o
  35  -1   9       11.98     -123.62    123.62 o
  37  -1   9      251.43      568.90    195.87 o
  39  -1   9      198.30       25.34    167.64 o
 -42   0   9       24.36       95.56    182.16 o
 -40   0   9      157.89     -147.53    147.53 o
 -38   0   9      207.39      -12.10    149.81 o
 -36   0   9      182.74       98.50    175.07 o
 -34   0   9       78.52      -31.88    139.21 o
 -32   0   9     2448.34     2475.78    303.49 o
 -30   0   9      222.15       42.17    136.15 o
 -28   0   9      948.20      979.13    189.33 o
 -26   0   9       20.26       63.96    163.35 o
 -24   0   9     2941.01     2736.87    169.76 o
 -22   0   9       80.48      153.95     87.66 o
 -20   0   9     2262.23     1999.54    152.41 o
 -18   0   9      635.15      505.74    174.71 o
 -16   0   9      165.15       83.82     77.10 o
 -14   0   9     1079.71     1348.03    150.32 o
 -12   0   9      467.63      307.90     79.16 o
 -10   0   9     4616.39     4342.55    175.64 o
  -8   0   9       81.05       72.94     68.15 o
  -6   0   9     2112.88     2115.66    114.50 o
  -4   0   9     4418.40     4352.99    151.40 o
  -2   0   9      272.08      249.02     71.65 o
   0   0   9       57.96       -5.00     65.46 o
   2   0   9     1632.95     1779.96    107.07 o
   4   0   9      515.90      340.44     75.57 o
   6   0   9       14.35       -5.70     63.46 o
   8   0   9     3170.57     3292.89    135.07 o
  10   0   9       31.29        5.27     64.79 o
  12   0   9      434.58      413.34     83.42 o
  14   0   9     1732.11     1746.30    127.26 o
  16   0   9     2180.34     2239.85    153.69 o
  18   0   9     1284.08     1608.01    141.03 o
  20   0   9       31.83      -43.91     82.20 o
  22   0   9      294.64      264.47    107.29 o
  24   0   9      122.74      102.74     89.90 o
  26   0   9      258.87      106.56     98.45 o
  28   0   9       35.68      133.70    101.55 o
  30   0   9      106.10       34.31    106.42 o
  32   0   9       14.38        8.73    107.67 o
  34   0   9       81.38      132.86    132.33 o
  36   0   9       64.38     -142.51    370.13 o
  38   0   9        4.96        1.29    163.07 o
  40   0   9       32.30      -23.77    208.86 o
 -41   1   9      204.66       72.62    253.38 o
 -39   1   9      151.52       91.30    176.18 o
 -37   1   9      428.60      520.66    186.52 o
 -35   1   9      550.23      732.44    195.19 o
 -33   1   9      203.34      369.42    167.44 o
 -31   1   9       75.00     -174.12    174.12 o
 -29   1   9       21.68      -78.10    171.04 o
 -27   1   9      314.44      129.93    135.43 o
 -25   1   9       52.24       58.62    112.12 o
 -23   1   9     1411.17     1587.27    170.17 o
 -21   1   9      160.06      305.42    120.80 o
 -19   1   9     2769.52     2633.28    215.44 o
 -17   1   9      814.00      934.24    113.94 o
 -15   1   9       61.52       54.93     70.92 o
 -13   1   9      446.71      514.96     86.69 o
 -11   1   9     1305.16     1297.54    109.32 o
  -9   1   9      534.73      566.20     89.30 o
  -7   1   9      731.34      684.51     89.40 o
  -5   1   9      419.66      453.79     84.01 o
  -3   1   9      281.29      190.76     70.04 o
  -1   1   9     1752.68     1997.33    136.37 o
   1   1   9      545.67      482.59     79.26 o
   3   1   9     1373.72     1513.78    111.93 o
   5   1   9     1036.41     1074.69     94.79 o
   7   1   9      439.80      456.19     81.98 o
   9   1   9     1205.83     1249.23    105.73 o
  11   1   9      143.63      113.55     74.61 o
  13   1   9     1793.40     2098.21    174.66 o
  15   1   9      889.24     1001.63    111.28 o
  17   1   9      121.42      -81.10     81.10 o
  19   1   9      190.51      126.98     82.67 o
  21   1   9      608.82      738.98    121.11 o
  23   1   9      908.14      932.89    114.80 o
  25   1   9      611.40      446.21    104.19 o
  27   1   9       45.20       77.61    152.70 o
  29   1   9      535.33      658.71    118.17 o
  31   1   9      196.87      156.60    114.76 o
  33   1   9      603.51      546.11    134.24 o
  35   1   9       10.91       53.82    110.01 o
  37   1   9      244.09      415.70    179.95 o
  39   1   9      197.22      305.13    186.37 o
 -36   2   9       12.29      206.30    276.84 o
 -34   2   9       16.93      246.48    173.25 o
 -32   2   9      830.73      817.69    199.48 o
 -30   2   9      499.40      341.17    183.56 o
 -28   2   9     1346.30     1225.66    162.73 o
 -26   2   9      438.49      325.31    130.02 o
 -24   2   9      581.39      512.94    162.97 o
 -22   2   9      709.13      764.52    168.95 o
 -20   2   9      651.66      545.03    129.32 o
 -18   2   9     1102.55     1333.91    276.08 o
 -16   2   9      748.51      540.24    141.57 o
 -14   2   9      602.14      433.43    104.31 o
 -12   2   9      358.19      286.52     94.11 o
 -10   2   9      242.35      165.18     85.98 o
  -8   2   9     3315.92     3596.43    179.69 o
  -6   2   9      878.93      852.50    110.53 o
  -4   2   9      790.85      680.21    176.27 o
  -2   2   9      337.61      515.64     99.91 o
   0   2   9       41.17      -31.37     76.27 o
   2   2   9      814.51      738.69    107.24 o
   4   2   9     2458.00     2504.71    151.96 o
   6   2   9      204.34      151.05     85.74 o
   8   2   9      564.92      522.19     95.49 o
  10   2   9     1017.10     1056.91    102.13 o
  12   2   9      520.10      527.94     90.45 o
  14   2   9     1252.91     1416.90    113.37 o
  16   2   9      501.07      495.89     91.64 o
  18   2   9      105.02      -49.63     78.16 o
  20   2   9      466.97      608.51    101.25 o
  22   2   9      180.97      247.77     80.24 o
  24   2   9       41.47       54.52     82.22 o
  26   2   9      532.69      703.13    113.70 o
  28   2   9      156.47       90.49    104.56 o
  30   2   9      502.85      572.74    123.39 o
  32   2   9       54.63      266.26    114.57 o
  34   2   9      155.98      157.97    126.18 o
  36   2   9       36.51       42.69    139.83 o
  38   2   9       87.15      -92.73    123.55 o
 -37   3   9       94.99      301.76    261.87 o
 -35   3   9       76.92       67.59    238.41 o
 -33   3   9      571.06      804.16    257.85 o
 -31   3   9       86.55       82.56    230.70 o
 -29   3   9      610.03      744.17    248.91 o
 -27   3   9     1296.75     1434.93    264.22 o
 -25   3   9       25.23      -48.49    202.77 o
 -23   3   9       39.87     -186.91    186.91 o
 -21   3   9      580.09      787.49    158.95 o
 -19   3   9      478.48      245.51    131.81 o
 -17   3   9      812.95     1015.51    228.11 o
 -15   3   9       84.07       42.94     96.07 o
 -13   3   9      680.97      895.05    215.18 o
 -11   3   9      307.19      343.59    100.27 o
  -9   3   9      181.56      153.19     81.32 o
  -7   3   9      838.64      829.74    100.28 o
  -5   3   9     2588.94     2586.25    139.62 o
  -3   3   9      221.49      136.09     72.34 o
  -1   3   9     2332.08     2342.22    376.03 o
   1   3   9     1401.31     1624.35    279.19 o
   3   3   9      945.34      756.23    153.76 o
   5   3   9      888.19      935.63    130.04 o
   7   3   9       25.05      113.59     92.41 o
   9   3   9      245.79      243.38     97.51 o
  11   3   9     1097.75     1363.45    128.70 o
  13   3   9      249.15      230.63     93.63 o
  15   3   9       88.96      108.57    100.82 o
  17   3   9      158.10      165.90    105.84 o
  19   3   9      583.07      617.22    126.93 o
  21   3   9      285.79      314.47    110.36 o
  23   3   9       65.62      138.31    172.50 o
  25   3   9      213.22      241.32    208.36 o
 -32   4   9       31.19     -206.01    382.64 o
 -30   4   9      411.52     -282.32    325.33 o
 -28   4   9      144.46      -56.98    350.91 o
 -26   4   9      217.18      319.63    398.28 o
 -24   4   9      222.14     -277.96    277.96 o
 -12   4   9      196.98     -259.97    259.97 o
 -10   4   9     1178.57     1072.85    366.78 o
  -8   4   9      581.25      626.64    350.91 o
  -6   4   9      172.29       26.25    265.78 o
  -4   4   9        8.99      335.05    303.77 o
  -2   4   9      374.96      132.84    255.17 o
   0   4   9       27.62     -233.27    233.27 o
   2   4   9       26.68      120.24    141.59 o
   4   4   9      697.36      995.12    178.44 o
   6   4   9     2729.96     2632.83    466.38 o
   8   4   9      510.28      419.13    149.03 o
  10   4   9      184.75      390.13    232.15 o
  12   4   9      483.24      387.00    214.84 o
  14   4   9       80.69       90.38    189.48 o
  16   4   9       66.68      391.80    208.36 o
  18   4   9      483.44      687.41    210.03 o
  20   4   9        5.74      189.03    181.55 o
 -27   5   9       48.59      225.23    362.64 o
 -25   5   9      101.54      -86.14    312.70 o
 -23   5   9      149.11      502.29    365.66 o
 -21   5   9      189.43       76.53    334.04 o
 -19   5   9      310.27       -3.24    317.29 o
 -17   5   9      204.54      426.77    325.11 o
 -15   5   9       84.45       24.02    319.97 o
 -13   5   9      154.55        7.82    284.89 o
 -11   5   9      726.52      954.43    378.06 o
  -9   5   9      163.28       89.15    301.09 o
  -7   5   9      154.39       30.61    263.32 o
  -5   5   9       79.28      159.54    279.08 o
  -3   5   9        5.92       63.12    243.21 o
  -1   5   9      286.08      163.00    236.62 o
   1   5   9      887.72      734.67    299.63 o
   3   5   9      708.70      719.59    297.85 o
   5   5   9       78.28      408.67    246.90 o
   7   5   9       48.11      196.40    240.98 o
   9   5   9       10.68       76.08    219.53 o
  11   5   9      407.00      202.44    215.96 o
  13   5   9        0.09      149.82    212.60 o
  15   5   9      198.01      301.42    198.64 o
  17   5   9       44.25      -37.31    187.24 o
  19   5   9      206.05      302.43    207.24 o
 -18   6   9      214.77      328.90    334.71 o
 -16   6   9       71.32      132.50    319.18 o
 -14   6   9      250.04      779.36    358.40 o
 -12   6   9      390.32      354.38    308.35 o
 -10   6   9        6.48      545.08    324.21 o
  -8   6   9      110.39      -12.96    273.38 o
  -6   6   9      298.16      826.73    319.63 o
  -4   6   9       15.12       76.08    284.55 o
  -2   6   9       80.77     -227.35    227.35 o
   0   6   9       66.61      261.09    265.78 o
   2   6   9      115.99      232.94    257.18 o
   4   6   9      895.59      861.14    319.18 o
   6   6   9      318.48      902.14    293.49 o
   8   6   9      587.22      817.68    285.45 o
  10   6   9      609.00      936.55    292.37 o
  12   6   9      166.72      153.28    229.92 o
  14   6   9      109.52      215.17    219.20 o
  16   6   9      196.14      147.69    226.68 o
  -8  -6  10      141.12      132.05    112.16 o
  -6  -6  10      121.81      128.00    110.47 o
  -4  -6  10      321.90      266.68    119.64 o
  -2  -6  10       62.01       62.94    111.44 o
   0  -6  10       53.60     -104.44    104.44 o
   2  -6  10      137.32       -7.86    109.43 o
   4  -6  10      126.06      229.10    115.18 o
   6  -6  10      276.85      258.88    126.77 o
 -21  -5  10        7.88       74.43    119.57 o
 -19  -5  10      361.92      107.78    120.53 o
 -17  -5  10      111.05       93.82    116.59 o
 -15  -5  10      205.39      144.64    123.50 o
 -13  -5  10      169.22      202.41    116.53 o
 -11  -5  10      110.47      101.33    100.96 o
  -9  -5  10      199.26      290.66    113.18 o
  -7  -5  10      611.49      637.46    129.41 o
  -5  -5  10      525.54      534.37    118.81 o
  -3  -5  10       53.59       23.44     95.71 o
  -1  -5  10       80.56       27.68    101.11 o
   1  -5  10      186.64      291.85    112.21 o
   3  -5  10      110.88      185.91    132.78 o
   5  -5  10      994.62     1102.80    139.49 o
   7  -5  10       18.40      -90.94     90.94 o
   9  -5  10      316.87      123.42    154.46 o
  11  -5  10       48.30      120.24    102.61 o
  13  -5  10       22.57      -42.16    107.30 o
  15  -5  10      153.19       10.70    105.70 o
  17  -5  10        7.06       88.31    152.26 o
  19  -5  10       64.16       49.28    118.25 o
  21  -5  10       48.30      -26.93    120.79 o
 -28  -4  10      327.11      425.64    152.91 o
 -26  -4  10       49.29      102.59    125.09 o
 -24  -4  10       26.35       12.19    119.03 o
 -22  -4  10        2.24      -13.10    111.59 o
 -20  -4  10      396.97      324.85    126.45 o
 -18  -4  10       98.69      103.90    110.51 o
 -16  -4  10      380.20      304.77    118.34 o
 -14  -4  10       83.41      -52.31     92.70 o
 -12  -4  10      332.64      446.25    117.40 o
 -10  -4  10      103.21      111.01     96.74 o
  -8  -4  10      760.35      871.52    129.56 o
  -6  -4  10      319.88      198.16    109.44 o
  -4  -4  10      592.06      411.56    112.01 o
  -2  -4  10       54.63      -89.50     89.50 o
   0  -4  10      704.61      759.42    138.90 o
   2  -4  10      245.69      156.90     97.55 o
   4  -4  10      387.17      380.92    111.51 o
   6  -4  10      299.89      228.42    103.54 o
   8  -4  10       51.37       28.19     93.98 o
  10  -4  10      522.90      307.17    112.20 o
  12  -4  10       10.27      -93.74     93.74 o
  14  -4  10       43.81       60.60    105.06 o
  16  -4  10        2.28       28.37    108.22 o
  18  -4  10       84.74      -21.65    108.63 o
  20  -4  10      236.94      310.45    129.26 o
  22  -4  10      490.26      585.21    143.30 o
  24  -4  10       51.12      123.07    123.24 o
  26  -4  10       42.75       -8.67    114.70 o
  28  -4  10      302.25      402.02    145.32 o
 -33  -3  10       72.31       -2.39    144.67 o
 -31  -3  10       51.47      171.20    129.16 o
 -29  -3  10       66.91       40.35    123.03 o
 -27  -3  10      156.87      -34.87    119.60 o
 -25  -3  10      118.06      172.60    123.24 o
 -23  -3  10      377.46      430.98    136.58 o
 -21  -3  10      281.05      107.45    176.38 o
 -19  -3  10      191.39       20.66    115.67 o
 -17  -3  10        3.69       34.88     99.62 o
 -15  -3  10      649.78      654.72    188.83 o
 -13  -3  10       42.88      251.90    110.32 o
 -11  -3  10      798.48      824.11    118.39 o
  -9  -3  10      155.20      185.47     89.40 o
  -7  -3  10      480.74      495.32    107.63 o
  -5  -3  10      518.16      521.91    105.10 o
  -3  -3  10      715.94      800.89    103.07 o
  -1  -3  10      696.78      582.96    100.74 o
   1  -3  10     1686.42     1724.78    130.69 o
   3  -3  10      420.26      280.12    105.18 o
   5  -3  10     1074.84      912.00    111.36 o
   7  -3  10      261.86      332.57     91.08 o
   9  -3  10      595.01      433.56    113.42 o
  11  -3  10      723.65      911.55    190.97 o
  13  -3  10     1379.34     1863.83    173.67 o
  15  -3  10      157.03      150.83    106.23 o
  17  -3  10      283.77      270.03    114.36 o
  19  -3  10      141.13      293.41    120.35 o
  21  -3  10      132.98       99.34    115.97 o
  23  -3  10      102.71       29.07    141.82 o
  25  -3  10       76.52      -10.60    133.12 o
  27  -3  10      428.62      274.53    137.73 o
  29  -3  10      381.89       67.86    186.61 o
  31  -3  10      203.66      330.39    155.40 o
 -36  -2  10      225.44      338.74    195.95 o
 -34  -2  10      161.37      153.13    170.31 o
 -32  -2  10       49.81      -86.65    130.02 o
 -30  -2  10      353.39      310.06    183.42 o
 -28  -2  10       33.35       77.36    133.22 o
 -26  -2  10      308.98      357.79    132.36 o
 -24  -2  10      445.44      616.07    136.75 o
 -22  -2  10       17.11      -88.04    101.59 o
 -20  -2  10      255.66      172.13    115.66 o
 -18  -2  10      481.10      500.38    131.84 o
 -16  -2  10     1757.89     1632.73    153.17 o
 -14  -2  10       48.80       91.69     93.00 o
 -12  -2  10     1178.59     1218.05    136.65 o
 -10  -2  10       19.40      -40.41     85.01 o
  -8  -2  10      658.36      706.85    109.16 o
  -6  -2  10       68.67      201.48     88.41 o
  -4  -2  10     2005.84     2091.19    143.31 o
  -2  -2  10     2987.96     3067.27    165.42 o
   0  -2  10      654.17      665.61    101.02 o
   2  -2  10     1120.17     1091.84    110.86 o
   4  -2  10     1832.49     2069.41    133.47 o
   6  -2  10     1474.17     1415.67    119.87 o
   8  -2  10      136.90      195.05     85.65 o
  10  -2  10       41.35      -73.62     73.62 o
  12  -2  10      213.83      260.29     92.19 o
  14  -2  10      702.68      812.89    115.49 o
  16  -2  10      424.21      357.17    109.56 o
  18  -2  10      195.26      278.90    117.80 o
  20  -2  10       31.46      139.20    106.62 o
  22  -2  10      340.92      227.85    123.09 o
  24  -2  10      303.54      288.59    128.56 o
  26  -2  10      190.16      366.67    151.47 o
  28  -2  10      345.07      183.66    140.89 o
  30  -2  10      185.71      451.61    219.39 o
  32  -2  10      144.45      147.31    148.26 o
  34  -2  10      511.72      599.82    192.49 o
 -37  -1  10      173.54      272.34    349.80 o
 -35  -1  10       10.33     -135.29    150.79 o
 -33  -1  10      464.61      898.11    213.29 o
 -31  -1  10      151.72      456.55    183.08 o
 -29  -1  10      304.70       93.05    148.27 o
 -27  -1  10        0.22        2.85    143.55 o
 -25  -1  10      237.44       97.13    122.38 o
 -23  -1  10       74.55       59.10    152.00 o
 -21  -1  10      315.64      408.39    121.79 o
 -19  -1  10      102.30      218.84     96.80 o
 -17  -1  10      552.74      601.26    114.06 o
 -15  -1  10      223.65      144.57     88.20 o
 -13  -1  10      818.39      755.37    116.55 o
 -11  -1  10     1388.52     1106.96    130.61 o
  -9  -1  10      613.88      733.17    114.58 o
  -7  -1  10      261.46      163.95     86.52 o
  -5  -1  10     1577.33     1785.83    145.80 o
  -3  -1  10      544.74      384.21     97.23 o
  -1  -1  10       57.37       65.01     76.67 o
   1  -1  10     1710.07     1851.56    136.28 o
   3  -1  10      271.92      269.74     88.33 o
   5  -1  10     1808.93     1591.69    186.84 o
   7  -1  10      397.29      169.59    104.74 o
   9  -1  10      254.73      154.48     91.74 o
  11  -1  10     1130.29     1273.48    137.43 o
  13  -1  10      784.33      759.48    118.83 o
  15  -1  10      336.40      479.53    111.52 o
  17  -1  10      394.42      233.16    104.67 o
  19  -1  10      124.60      137.54     94.09 o
  21  -1  10      420.21       98.74    112.90 o
  23  -1  10     1224.44     1658.94    279.89 o
  25  -1  10      130.14      225.14    160.10 o
  27  -1  10        1.73       23.07    133.06 o
  29  -1  10      216.70      -28.87    137.57 o
  31  -1  10      368.07      388.90    179.60 o
  33  -1  10       12.18     -152.88    152.88 o
  35  -1  10      786.08      500.19    246.73 o
  37  -1  10      214.55        1.79    168.76 o
 -38   0  10      708.69      660.61    372.81 o
 -36   0  10      239.69       33.02    162.87 o
 -34   0  10      102.17      132.49    165.32 o
 -32   0  10       74.28      -98.99    174.90 o
 -30   0  10      179.41       27.65    150.87 o
 -28   0  10       72.70      135.05    153.19 o
 -26   0  10      126.68      104.76    142.28 o
 -24   0  10      135.66       60.39    129.05 o
 -22   0  10        7.85      -50.01    134.84 o
 -20   0  10      146.20      180.61    115.04 o
 -18   0  10     2042.48     2060.32    175.64 o
 -16   0  10      378.03      224.08     98.88 o
 -14   0  10      609.24      471.20    105.38 o
 -12   0  10      541.83      447.02    155.44 o
 -10   0  10        0.78       18.45     77.26 o
  -8   0  10      737.22      674.92    108.84 o
  -6   0  10     2333.09     2484.44    155.45 o
  -4   0  10     1235.30     1364.06    122.33 o
  -2   0  10     5862.27     5798.69    226.71 o
   0   0  10     1879.46     1901.91    129.65 o
   2   0  10      151.32       95.61     78.76 o
   4   0  10      122.32      126.22     79.76 o
   6   0  10      115.69      109.77     79.81 o
   8   0  10        5.16       36.58     77.84 o
  10   0  10     2113.70     2520.07    147.82 o
  12   0  10      114.65       58.92     84.60 o
  14   0  10      168.21      215.86    107.87 o
  16   0  10      709.00      536.49    124.61 o
  18   0  10      259.88      151.35    105.47 o
  20   0  10     1122.05     1306.68    160.62 o
  22   0  10       93.90       26.69    167.26 o
  24   0  10      687.67      449.58    127.03 o
  26   0  10      113.38      140.71    116.53 o
  28   0  10        2.22        7.01    113.63 o
  30   0  10       31.04      121.75    158.68 o
  32   0  10     1242.75     1091.76    299.41 o
  34   0  10      341.64      389.39    193.33 o
  36   0  10        0.00       56.21    166.69 o
 -37   1  10      178.02       16.42    233.05 o
 -35   1  10       12.18        5.41    159.82 o
 -33   1  10      460.45      672.75    194.25 o
 -31   1  10      148.38      520.06    182.49 o
 -29   1  10      289.35      185.86    172.16 o
 -27   1  10        0.22       36.88    128.75 o
 -25   1  10      240.24      190.38    147.31 o
 -23   1  10       76.37     -120.25    120.25 o
 -21   1  10      322.65      159.80    115.23 o
 -19   1  10       98.83      146.29    102.36 o
 -17   1  10      538.70      486.41    116.51 o
 -15   1  10      222.33      169.93    118.86 o
 -13   1  10      857.83      847.73    127.84 o
 -11   1  10     1397.54     1131.45    156.32 o
  -9   1  10      616.10      449.47    109.48 o
  -7   1  10      252.17      171.82     92.12 o
  -5   1  10     1568.13     1771.31    175.09 o
  -3   1  10      546.68      490.76     98.08 o
  -1   1  10       48.81      110.89    107.44 o
   1   1  10     1709.82     1746.77    151.74 o
   3   1  10      287.47      391.75     97.80 o
   5   1  10     1800.01     1658.35    135.26 o
   7   1  10      406.87      272.52     90.91 o
   9   1  10      255.46      198.31    143.82 o
  11   1  10     1112.24     1253.61    146.24 o
  13   1  10      801.72      942.94    130.27 o
  15   1  10      348.45      428.47    111.06 o
  17   1  10      406.18      394.08    131.97 o
  19   1  10      120.52       98.19     95.42 o
  21   1  10      425.81      432.08    102.16 o
  23   1  10     1227.06     1021.46    128.74 o
  25   1  10      131.50      186.46    102.37 o
  27   1  10        1.09      -93.74     93.74 o
  29   1  10      206.49      178.91    106.15 o
  31   1  10      374.00      303.02    132.02 o
  33   1  10       11.10     -129.89    129.89 o
  35   1  10      778.81      650.06    167.08 o
  37   1  10      207.70      276.58    162.40 o
 -34   2  10      160.07      559.05    278.41 o
 -32   2  10       51.37       50.05    244.22 o
 -30   2  10      348.65      536.23    183.58 o
 -28   2  10       32.07       -4.21    160.49 o
 -26   2  10      296.03      342.48    141.77 o
 -24   2  10      468.68      421.68    133.73 o
 -22   2  10       17.80      138.08    126.64 o
 -20   2  10      265.37      289.05    123.49 o
 -18   2  10      486.06      440.79    217.02 o
 -16   2  10     1755.85     1499.41    155.17 o
 -14   2  10       55.92      250.49     95.92 o
 -12   2  10     1164.39     1276.04    135.51 o
 -10   2  10       21.94      -21.97     88.62 o
  -8   2  10      668.26      635.96    116.07 o
  -6   2  10       73.20      -45.69     83.34 o
  -4   2  10     2000.42     2037.47    216.15 o
  -2   2  10     2982.45     2915.43    225.93 o
   0   2  10      649.82     1008.77    168.37 o
   2   2  10     1110.43     1221.89    130.79 o
   4   2  10     1843.26     2073.76    149.65 o
   6   2  10     1450.91     1339.13    170.72 o
   8   2  10      146.88      148.89     92.67 o
  10   2  10       41.82      -79.43     79.43 o
  12   2  10      212.45      260.75     88.21 o
  14   2  10      711.17      849.48    133.90 o
  16   2  10      425.86      565.80     99.05 o
  18   2  10      194.62      157.88     88.37 o
  20   2  10       30.89      -78.64     78.64 o
  22   2  10      348.94      319.49    114.87 o
  24   2  10      287.53      373.55    114.17 o
  26   2  10      188.23      274.81    113.33 o
  28   2  10      352.76      305.63    118.46 o
  30   2  10      181.91      275.88    131.54 o
  32   2  10      140.05      -32.79    150.11 o
  34   2  10      516.30      309.10    184.37 o
 -33   3  10       73.87      125.46    245.11 o
 -31   3  10       51.04       85.13    233.83 o
 -29   3  10       63.84       64.91    226.23 o
 -27   3  10      154.04      132.17    213.39 o
 -25   3  10      112.86      143.34    222.21 o
 -23   3  10      361.08      737.47    230.59 o
 -21   3  10      287.99      252.04    201.99 o
 -19   3  10      177.47       17.65    192.94 o
 -17   3  10        4.00      151.27    186.46 o
 -15   3  10      652.75      981.80    212.49 o
 -13   3  10       43.02      622.62    191.82 o
 -11   3  10      786.99      604.29    191.60 o
  -9   3  10      172.25      108.41    102.90 o
  -7   3  10      473.98      614.24    140.09 o
  -5   3  10      517.88      487.63     96.91 o
  -3   3  10      716.00      670.88    113.23 o
  -1   3  10      690.75      764.11    112.54 o
   1   3  10     1696.17     1932.80    282.80 o
   3   3  10      415.50      153.91     88.40 o
   5   3  10     1071.42     1083.49    178.21 o
   7   3  10      258.84      470.10    153.51 o
   9   3  10      575.51      485.66    172.72 o
  11   3  10      704.74      744.80    141.11 o
  13   3  10     1402.29     1348.67    325.05 o
  15   3  10      155.19     -107.83    107.83 o
  17   3  10      290.44      217.79    120.22 o
  19   3  10      142.46      218.52    187.91 o
  -8   4  10      755.91      540.06    350.13 o
  -6   4  10      307.94      279.86    317.51 o
  -4   4  10      587.38      456.49    327.34 o
  -2   4  10       54.83      373.82    317.29 o
   0   4  10      713.75      416.76    182.99 o
   2   4  10      246.53      194.52    186.24 o
   4   4  10      392.12      157.75    275.39 o
   6   4  10      303.35       -1.12    254.72 o
   8   4  10       51.05     -168.36    225.34 o
  10   4  10      521.36      423.31    264.55 o
  12   4  10        9.71     -163.11    208.47 o
  14   4  10       49.68      267.35    210.93 o
  16   4  10        2.32      155.96    205.79 o
  18   4  10       83.38      313.82    222.99 o
 -21   5  10        8.35     -323.09    323.09 o
 -19   5  10      359.12       16.98    362.09 o
 -17   5  10      108.18     -282.88    282.88 o
 -15   5  10      201.16       94.96    343.32 o
 -13   5  10      166.59      399.96    327.12 o
 -11   5  10      103.77     -283.88    283.88 o
  -9   5  10      193.44      366.33    340.86 o
  -7   5  10      612.67      846.62    374.26 o
  -5   5  10      527.70      823.71    346.11 o
  -3   5  10       53.10     -246.34    246.34 o
  -1   5  10       77.72      427.55    295.28 o
   1   5  10      186.69      355.16    282.54 o
   3   5  10      104.62       59.44    254.50 o
   5   5  10      983.13     1500.96    340.30 o
   7   5  10       18.24      -71.39    218.86 o
   9   5  10      314.70      635.46    271.48 o
  11   5  10       50.84       50.27    230.59 o
  13   5  10       25.31     -115.30    199.09 o
  15   5  10      154.88     -184.67    192.72 o
  17   5  10        7.09      307.23    220.98 o
  -8   6  10      140.26      134.51    286.00 o
  -6   6  10      117.80      200.65    317.73 o
  -4   6  10      314.33      526.31    335.27 o
  -2   6  10       61.51      205.23    289.58 o
   0   6  10       54.61      244.22    287.79 o
   2   6  10      138.09      -25.81    245.23 o
   4   6  10      129.29      594.02    287.68 o
   6   6  10      286.64      346.11    278.85 o
 -13  -5  11       47.48       33.20    118.39 o
 -11  -5  11      116.99       62.61    168.48 o
  -9  -5  11      147.45      156.22    124.16 o
  -7  -5  11      249.64      207.19    128.75 o
  -5  -5  11      326.08      221.14    156.82 o
  -3  -5  11       63.16       28.68    110.11 o
  -1  -5  11        0.89       61.81    110.73 o
   1  -5  11       42.70      105.93    106.92 o
   3  -5  11        0.40       66.11    108.71 o
   5  -5  11      431.98      523.46    127.60 o
   7  -5  11     1021.52      958.98    161.36 o
   9  -5  11      243.77       79.21    110.30 o
  11  -5  11      412.37      454.73    140.69 o
 -22  -4  11       10.72      -11.53    121.06 o
 -20  -4  11       48.68       71.26    123.98 o
 -18  -4  11       46.01       78.43    118.00 o
 -16  -4  11       45.24      143.56    130.62 o
 -14  -4  11      255.62      219.59    129.97 o
 -12  -4  11      106.59       61.16    120.35 o
 -10  -4  11      120.13       27.70    115.62 o
  -8  -4  11      320.79      251.01    125.25 o
  -6  -4  11       88.28       93.19    111.41 o
  -4  -4  11       67.42      100.44    117.42 o
  -2  -4  11      301.23      585.73    139.64 o
   0  -4  11      155.81      285.80    129.26 o
   2  -4  11       12.51      -61.40    112.84 o
   4  -4  11      546.27      496.48    138.43 o
   6  -4  11       31.17       78.22    114.72 o
   8  -4  11      147.06      112.70    119.33 o
  10  -4  11      133.37       20.92    114.14 o
  12  -4  11       62.25       80.73    116.55 o
  14  -4  11      266.41       52.13    117.92 o
  16  -4  11       22.44     -110.59    110.59 o
  18  -4  11       68.98       36.24    122.08 o
  20  -4  11       49.40       69.04    125.39 o
  22  -4  11       41.48      204.05    137.65 o
 -27  -3  11      649.43      989.39    193.46 o
 -25  -3  11       49.67      151.24    133.61 o
 -23  -3  11      374.82      132.89    138.19 o
 -21  -3  11       26.04      -91.17    108.21 o
 -19  -3  11      200.01      234.92    126.38 o
 -17  -3  11       68.20       26.64    113.53 o
 -15  -3  11      199.27      140.23    112.09 o
 -13  -3  11       29.88       72.73    108.56 o
 -11  -3  11      299.30      212.57    123.85 o
  -9  -3  11      672.17      708.67    145.34 o
  -7  -3  11       73.51       13.86    104.90 o
  -5  -3  11      487.86      479.67    129.89 o
  -3  -3  11       64.97       79.26    109.76 o
  -1  -3  11       31.09       74.07    110.80 o
   1  -3  11        8.40      -31.68     99.43 o
   3  -3  11      234.03      229.69    121.76 o
   5  -3  11       83.05       95.00    105.84 o
   7  -3  11     1232.38     1152.66    162.83 o
   9  -3  11       93.57      129.86    115.19 o
  11  -3  11      356.82      491.14    129.83 o
  13  -3  11      479.32      533.12    136.12 o
  15  -3  11      510.34      572.18    160.08 o
  17  -3  11      329.60      135.20    124.96 o
  19  -3  11      177.77       69.09    112.63 o
  21  -3  11       41.17      111.54    130.79 o
  23  -3  11      118.67      223.87    152.77 o
  25  -3  11      208.29      446.37    167.20 o
  27  -3  11      108.22     -103.82    140.85 o
 -30  -2  11      114.43      180.23    314.05 o
 -28  -2  11      161.72      336.35    187.57 o
 -26  -2  11      190.59      199.96    438.61 o
 -24  -2  11      252.93       48.96    136.13 o
 -22  -2  11      202.59      172.52    126.08 o
 -20  -2  11       90.73      -94.38    112.48 o
 -18  -2  11      372.68      350.10    127.45 o
 -16  -2  11      342.92      337.57    120.69 o
 -14  -2  11      256.95      319.10    119.14 o
 -12  -2  11     2168.81     2612.18    220.87 o
 -10  -2  11      216.61      527.97    130.52 o
  -8  -2  11       51.78      -24.70     95.50 o
  -6  -2  11       43.30      196.31    112.82 o
  -4  -2  11       78.42      150.75    107.99 o
  -2  -2  11      124.90      124.64    106.14 o
   0  -2  11      995.30      993.98    148.92 o
   2  -2  11      170.26        9.42    104.32 o
   4  -2  11      199.36      228.51    113.14 o
   6  -2  11      275.82      211.27    110.22 o
   8  -2  11       82.26      158.39    110.22 o
  10  -2  11      404.02       98.35    115.96 o
  12  -2  11      196.74       43.72    101.10 o
  14  -2  11      299.54      208.00    118.73 o
  16  -2  11       29.42      111.48    114.97 o
  18  -2  11      488.04      180.39    132.98 o
  20  -2  11      236.25       87.41    126.75 o
  22  -2  11      176.51      113.21    134.84 o
  24  -2  11       91.62      152.08    151.37 o
  26  -2  11       87.47     -130.90    130.90 o
  28  -2  11      328.29      209.24    212.61 o
  30  -2  11      144.40      230.56    204.50 o
 -33  -1  11       96.60      124.93    180.42 o
 -31  -1  11      456.83      351.22    267.57 o
 -29  -1  11      423.01      175.44    180.06 o
 -27  -1  11      577.81      603.02    336.95 o
 -25  -1  11      215.85      478.26    187.21 o
 -23  -1  11      253.68      486.18    181.12 o
 -21  -1  11       74.78      -55.64    151.33 o
 -19  -1  11      438.68      264.85    160.04 o
 -17  -1  11      159.65      151.32    199.06 o
 -15  -1  11      475.94      394.46    122.91 o
 -13  -1  11       37.77      -26.00     99.53 o
 -11  -1  11      982.55      979.55    206.92 o
  -9  -1  11       76.00      199.62     95.47 o
  -7  -1  11      528.32      363.52    103.91 o
  -5  -1  11       41.68      -46.78     86.01 o
  -3  -1  11       91.28      103.15     93.21 o
  -1  -1  11      490.86      469.43    109.27 o
   1  -1  11      144.47       63.14     89.72 o
   3  -1  11      271.61       70.60     92.72 o
   5  -1  11      230.69      179.04     99.03 o
   7  -1  11      729.78      757.84    122.32 o
   9  -1  11      241.28      184.59    113.07 o
  11  -1  11      447.44      375.10    141.08 o
  13  -1  11      492.86      534.90    130.44 o
  15  -1  11      494.40      415.94    140.23 o
  17  -1  11      607.52      432.35    238.76 o
  19  -1  11      388.78      280.78    148.75 o
  21  -1  11       55.13       36.53    123.84 o
  23  -1  11      170.05      451.15    266.73 o
  25  -1  11      122.71     -141.44    141.44 o
  27  -1  11       18.09       59.92    155.91 o
  29  -1  11      115.31       83.68    309.41 o
  31  -1  11       52.01      159.49    180.87 o
 -32   0  11        0.04      110.25    164.31 o
 -30   0  11       40.86       98.15    161.25 o
 -28   0  11       36.85       17.61    160.29 o
 -26   0  11        9.44      -37.56    151.93 o
 -24   0  11      198.51       88.28    157.25 o
 -22   0  11       93.71       26.44    140.20 o
 -20   0  11       27.18       24.12    178.42 o
 -18   0  11        2.85      -92.15    127.63 o
 -16   0  11      225.20      217.68    144.60 o
 -14   0  11     3887.60     3661.91    299.13 o
 -12   0  11      161.78       73.93    112.35 o
 -10   0  11      772.84      968.64    159.25 o
  -8   0  11       28.10      -96.60     96.60 o
  -6   0  11     2784.15     2826.60    227.26 o
  -4   0  11     2845.06     2898.40    206.15 o
  -2   0  11        0.31      -70.96    101.51 o
   0   0  11      257.84      214.49    112.33 o
   2   0  11      907.15      679.91    136.21 o
   4   0  11      907.67     1213.02    147.87 o
   6   0  11       96.01       75.18    101.71 o
   8   0  11      711.66      813.81    161.54 o
  10   0  11      920.39      697.70    217.77 o
  12   0  11      760.08      525.69    142.97 o
  14   0  11       39.16     -101.77    101.77 o
  16   0  11       66.25       50.38    124.75 o
  18   0  11       37.77      -33.05    120.55 o
  20   0  11      244.91      200.90    142.87 o
  22   0  11        1.00      -11.49    145.06 o
  24   0  11      657.79      425.99    204.11 o
  26   0  11      114.04      202.39    237.63 o
  28   0  11        4.93       44.46    197.63 o
  30   0  11       12.11      178.98    178.55 o
  32   0  11        1.66     -151.94    151.94 o
 -33   1  11       94.90      138.64    254.05 o
 -31   1  11      471.65      911.21    228.85 o
 -29   1  11      415.82      495.38    269.47 o
 -27   1  11      564.37      778.39    270.31 o
 -25   1  11      218.31      422.47    254.78 o
 -23   1  11      255.40      478.70    184.50 o
 -21   1  11       74.13      340.75    153.60 o
 -19   1  11      457.77      486.84    162.59 o
 -17   1  11      149.00      261.63    142.05 o
 -15   1  11      466.50      278.84    110.71 o
 -13   1  11       37.90      -15.59    100.88 o
 -11   1  11      967.56      815.76    131.09 o
  -9   1  11       73.86      103.88    104.62 o
  -7   1  11      530.82      312.65    112.27 o
  -5   1  11       47.19      135.45    100.27 o
  -3   1  11      101.34      -37.20     94.63 o
  -1   1  11      474.06      608.56    120.69 o
   1   1  11      141.38      259.51    105.52 o
   3   1  11      250.07      103.05    100.15 o
   5   1  11      241.80      293.15    108.06 o
   7   1  11      722.96     1001.43    137.76 o
   9   1  11      238.60      183.87    100.52 o
  11   1  11      451.01      475.10    116.42 o
  13   1  11      492.97      369.73    118.87 o
  15   1  11      476.14      361.99    121.12 o
  17   1  11      613.57      557.95    138.19 o
  19   1  11      407.01      205.25    120.02 o
  21   1  11       55.07       66.51    102.73 o
  23   1  11      175.46      169.09    107.31 o
  25   1  11      127.43       -6.90    106.65 o
  27   1  11       19.92      142.78    119.99 o
  29   1  11      113.75      119.40    141.49 o
  31   1  11       52.03     -142.31    142.31 o
 -30   2  11      117.93      732.33    291.14 o
 -28   2  11      163.56     -237.41    237.41 o
 -26   2  11      196.77     -109.60    250.59 o
 -24   2  11      252.02     -123.00    251.04 o
 -22   2  11      214.12      195.05    170.91 o
 -20   2  11       95.49       15.86    128.16 o
 -18   2  11      377.57      263.45    130.32 o
 -16   2  11      327.23      206.16    113.55 o
 -14   2  11      250.56      342.26    121.00 o
 -12   2  11     2143.26     1844.13    161.79 o
 -10   2  11      225.12        9.90     99.26 o
  -8   2  11       52.69       23.71     89.85 o
  -6   2  11       47.75       78.93     98.36 o
  -4   2  11       73.84       24.03    100.32 o
  -2   2  11      126.57       49.34    138.60 o
   0   2  11      961.23     1210.66    138.99 o
   2   2  11      171.13       20.56    130.57 o
   4   2  11      198.93       21.25    100.65 o
   6   2  11      285.26       26.99    101.36 o
   8   2  11       82.75       87.21     99.37 o
  10   2  11      411.79      390.52     98.83 o
  12   2  11      199.84      146.82     90.52 o
  14   2  11      293.88      178.47     98.47 o
  16   2  11       30.24      169.52    107.30 o
  18   2  11      479.52      489.38    121.65 o
  20   2  11      240.31      261.82    155.75 o
  22   2  11      174.79      230.33    117.57 o
  24   2  11       96.26      116.63    128.27 o
  26   2  11       84.39       26.62    124.65 o
  28   2  11      327.92      631.63    192.14 o
  30   2  11      149.59       31.59    155.82 o
 -27   3  11      646.29      553.69    246.79 o
 -25   3  11       49.24      557.15    244.22 o
 -23   3  11      381.68      608.99    231.04 o
 -21   3  11       25.91      462.19    223.55 o
 -19   3  11      201.13      476.49    211.71 o
 -17   3  11       74.53      259.41    202.10 o
 -15   3  11      199.92      586.20    205.57 o
 -13   3  11       34.01      -64.02    182.44 o
 -11   3  11      296.32      322.98    197.07 o
  -9   3  11      654.23      535.15    156.47 o
  -7   3  11       70.66      171.45    137.06 o
  -5   3  11      475.04      509.82    264.72 o
  -3   3  11       66.93      131.76    131.70 o
  -1   3  11       31.16       78.04     93.81 o
   1   3  11        8.29      -46.69     88.30 o
   3   3  11      228.89      100.51    111.92 o
   5   3  11       91.45      156.80    107.68 o
   7   3  11     1219.05     1529.90    316.17 o
   9   3  11      100.52      -27.59    200.65 o
  11   3  11      349.88      366.55    251.59 o
  13   3  11      474.36        3.13    245.00 o
  15   3  11      517.63      514.02    264.11 o
  17   3  11      331.89      261.76    231.04 o
  -6   4  11       88.22     -283.77    283.77 o
  -4   4  11       71.25     -285.67    285.67 o
  -2   4  11      300.42      158.42    326.67 o
   0   4  11      159.42      145.24    306.78 o
   2   4  11       14.12     -247.68    247.68 o
   4   4  11      550.49      941.02    333.93 o
   6   4  11       30.90     -245.11    245.11 o
   8   4  11      141.58      147.36    250.03 o
  10   4  11      129.75     -158.98    249.47 o
  12   4  11       64.11     -130.60    208.69 o
  14   4  11      271.41      438.39    248.35 o
  16   4  11       22.67      277.40    221.54 o
 -13   5  11       49.28     -143.00    359.63 o
 -11   5  11      114.04      398.51    366.89 o
  -9   5  11      145.67     -148.81    301.42 o
  -7   5  11      252.09     -195.62    308.12 o
  -5   5  11      326.51      656.69    376.72 o
  -3   5  11       63.48       32.96    291.81 o
  -1   5  11        0.96     -128.81    270.36 o
   1   5  11       40.87      208.47    281.98 o
   3   5  11        0.40       37.09    265.67 o
   5   5  11      419.04      643.40    309.69 o
   7   5  11     1025.49     1464.76    366.00 o
   9   5  11      252.42      385.43    278.18 o
  11   5  11      415.18      838.35    294.61 o
 -12  -4  12      124.78       27.88    127.69 o
 -10  -4  12      293.11      233.63    135.24 o
  -8  -4  12      145.90       -1.13    126.68 o
  -6  -4  12      152.54        0.98    125.20 o
  -4  -4  12       13.43      127.44    126.43 o
  -2  -4  12      150.76      -19.62    121.63 o
   0  -4  12       81.96      182.79    129.45 o
   2  -4  12      189.27       87.85    125.05 o
   4  -4  12      152.49       81.94    126.45 o
   6  -4  12      196.47      121.91    124.62 o
   8  -4  12      120.70      159.64    131.65 o
  10  -4  12      133.45      173.61    130.89 o
 -19  -3  12       66.42       27.85    132.75 o
 -17  -3  12      163.82      121.16    129.49 o
 -15  -3  12      154.44      255.64    138.14 o
 -13  -3  12      123.66      293.52    135.65 o
 -11  -3  12      151.14      532.16    150.50 o
  -9  -3  12      280.55      148.54    137.18 o
  -7  -3  12      415.89      517.76    140.51 o
  -5  -3  12      280.03      362.87    135.42 o
  -3  -3  12      141.01      -41.29    131.10 o
  -1  -3  12      101.39      -24.93    121.03 o
   1  -3  12       76.46       96.88    122.46 o
   3  -3  12       28.24      -38.38    116.31 o
   5  -3  12       13.43      -80.88    113.31 o
   7  -3  12       55.74      133.75    126.46 o
   9  -3  12      235.18      290.02    138.03 o
  11  -3  12      280.49      240.69    135.89 o
  13  -3  12       67.36       22.15    124.84 o
  15  -3  12      265.28      278.20    187.83 o
  17  -3  12        8.11      175.93    152.84 o
  19  -3  12      124.76       62.55    147.92 o
 -24  -2  12      286.93      483.69    201.76 o
 -22  -2  12       75.73      -40.48    163.09 o
 -20  -2  12        3.46       46.08    217.74 o
 -18  -2  12      164.60       61.85    152.63 o
 -16  -2  12       51.83      168.69    159.03 o
 -14  -2  12      267.77      568.12    159.89 o
 -12  -2  12      167.80      116.85    123.25 o
 -10  -2  12       93.09      121.60    114.64 o
  -8  -2  12      446.81      414.41    137.39 o
  -6  -2  12      211.12      234.47    121.96 o
  -4  -2  12       97.55     -103.71    103.71 o
  -2  -2  12      710.80      649.93    179.64 o
   0  -2  12      210.44      157.32    119.83 o
   2  -2  12      403.69      352.47    126.03 o
   4  -2  12      290.21      134.24    127.71 o
   6  -2  12       29.51      206.25    118.97 o
   8  -2  12       83.97      136.90    139.93 o
  10  -2  12       49.17       47.37    150.94 o
  12  -2  12        0.71      164.98    133.75 o
  14  -2  12      233.64      275.32    211.63 o
  16  -2  12      468.98      499.51    176.69 o
  18  -2  12      111.52       69.61    132.29 o
  20  -2  12       15.98       69.18    143.93 o
  22  -2  12        5.46        5.87    162.74 o
  24  -2  12      149.21      103.62    166.67 o
 -27  -1  12      315.06      600.90    201.99 o
 -25  -1  12       88.38      175.53    171.34 o
 -23  -1  12       75.15       26.21    164.94 o
 -21  -1  12       65.06      -26.93    168.47 o
 -19  -1  12      487.26      129.37    155.23 o
 -17  -1  12     1017.65     1155.70    224.00 o
 -15  -1  12      204.21      352.63    252.88 o
 -13  -1  12       71.48       64.17    153.73 o
 -11  -1  12      229.78      147.79    154.41 o
  -9  -1  12      738.31      764.01    194.03 o
  -7  -1  12      216.73      417.83    246.90 o
  -5  -1  12      230.13      220.31    153.91 o
  -3  -1  12      244.46      223.83    161.23 o
  -1  -1  12       22.35       76.75    126.61 o
   1  -1  12      349.86      320.61    140.79 o
   3  -1  12      150.13      186.39    129.38 o
   5  -1  12      726.00      889.13    171.49 o
   7  -1  12       25.98        8.22    121.52 o
   9  -1  12      354.09      380.29    167.11 o
  11  -1  12       22.30      -42.64    131.53 o
  13  -1  12       66.70      174.64    157.58 o
  15  -1  12      132.88      181.25    155.94 o
  17  -1  12       52.06      157.53    155.10 o
  19  -1  12      955.33      713.81    198.27 o
  21  -1  12        2.19      -87.04    153.89 o
  23  -1  12       35.90        8.60    159.44 o
  25  -1  12       96.81      196.84    186.38 o
 -28   0  12        0.22      383.53    313.99 o
 -26   0  12      422.09      729.05    296.56 o
 -24   0  12        2.99     -149.67    149.67 o
 -22   0  12       81.13       80.00    184.79 o
 -20   0  12      122.01      122.70    229.75 o
 -18   0  12      152.37      -34.55    155.15 o
 -16   0  12      835.84     1143.13    220.70 o
 -14   0  12       96.58      347.79    163.07 o
 -12   0  12      437.55       90.99    235.73 o
 -10   0  12      152.04      222.22    163.01 o
  -8   0  12      925.66     1080.62    229.42 o
  -6   0  12      224.23      162.71    165.57 o
  -4   0  12      324.84      445.70    171.56 o
  -2   0  12       43.69      265.81    206.46 o
   0   0  12      160.81       74.67    140.65 o
   2   0  12       67.62      275.73    188.53 o
   4   0  12     1146.13      799.68    184.38 o
   6   0  12       52.24       93.73    133.67 o
   8   0  12        0.12      -14.32    133.68 o
  10   0  12       91.97      188.97    154.94 o
  12   0  12       36.83      142.62    157.69 o
  14   0  12       34.65      206.71    148.21 o
  16   0  12      702.44      736.55    191.51 o
  18   0  12        0.03     -101.06    131.56 o
  20   0  12       69.45      225.69    168.18 o
  22   0  12     1277.90     1535.89    315.22 o
  24   0  12        0.33     -183.54    235.84 o
  26   0  12        3.78     -195.85    234.95 o
 -27   1  12      309.96      390.69    270.25 o
 -25   1  12       89.84      140.49    182.33 o
 -23   1  12       73.47      134.41    199.25 o
 -21   1  12       63.53      -37.94    293.60 o
 -19   1  12      491.16      478.63    196.18 o
 -17   1  12     1034.18     1023.16    211.89 o
 -15   1  12      198.18      211.37    167.84 o
 -13   1  12       68.62       50.46    148.95 o
 -11   1  12      221.87      117.83    145.01 o
  -9   1  12      751.19      628.95    178.11 o
  -7   1  12      209.61      101.09    145.63 o
  -5   1  12      231.31       61.29    131.69 o
  -3   1  12      246.26       34.14    108.87 o
  -1   1  12       19.22       44.98    108.15 o
   1   1  12      345.01      381.56    136.90 o
   3   1  12      140.24       60.49    109.49 o
   5   1  12      736.86      773.11    139.67 o
   7   1  12       26.86       41.62    105.16 o
   9   1  12      339.03      255.76    117.76 o
  11   1  12       23.46      -70.25    110.98 o
  13   1  12       68.49       19.37    137.37 o
  15   1  12      132.79      215.84    126.83 o
  17   1  12       50.69      179.92    142.66 o
  19   1  12      951.59      987.44    149.32 o
  21   1  12        2.34       16.45    149.69 o
  23   1  12       36.63      183.24    148.00 o
  25   1  12       94.04      -85.89    198.52 o
 -24   2  12      291.26      387.11    288.91 o
 -22   2  12       75.23      278.74    277.85 o
 -20   2  12        3.69      -12.51    249.58 o
 -18   2  12      166.44     -219.31    219.31 o
 -16   2  12       53.26      -40.89    239.75 o
 -14   2  12      267.33      420.40    247.57 o
 -12   2  12      170.76       34.30    219.42 o
 -10   2  12       91.79      140.98    163.39 o
  -8   2  12      438.88      537.05    182.39 o
  -6   2  12      217.58      125.41    118.68 o
  -4   2  12      103.91       26.99    130.68 o
  -2   2  12      705.22      731.87    160.89 o
   0   2  12      216.22      161.63    146.36 o
   2   2  12      394.52      389.23    141.27 o
   4   2  12      294.88      423.35    152.49 o
   6   2  12       26.53     -100.96    126.45 o
   8   2  12       84.22      126.64    134.97 o
  10   2  12       50.77      -22.23    104.97 o
  12   2  12        1.37     -108.65    108.65 o
  14   2  12      223.22      340.89    122.30 o
  16   2  12      472.74      610.78    131.64 o
  18   2  12      112.42      136.57    163.76 o
  20   2  12       14.74       54.64    134.35 o
  22   2  12        4.40     -132.01    249.75 o
  24   2  12      147.06       28.41    160.80 o
 -19   3  12       67.96      -21.67    213.05 o
 -17   3  12      166.69       65.02    205.90 o
 -15   3  12      157.24      144.34    206.35 o
 -13   3  12      125.09      387.45    211.26 o
 -11   3  12      150.52      236.96    204.45 o
  -9   3  12      283.04      506.09    204.00 o
  -7   3  12      418.09      638.90    355.49 o
  -5   3  12      272.84      445.51    156.99 o
  -3   3  12      139.78      160.46    184.22 o
  -1   3  12      108.47       44.55    101.69 o
   1   3  12       78.66       34.25     96.36 o
   3   3  12       30.63      135.25    156.18 o
   5   3  12       13.56      197.30    131.38 o
  13   3  12       69.08     -248.91    248.91 o
  -4   4  12       13.27     -182.89    349.13 o
  -2   4  12      146.33     -316.84    316.84 o
   0   4  12       83.69     -293.94    293.94 o
   2   4  12      188.88     -258.52    282.32 o
   4   4  12      152.03     -263.55    263.55 o
   6   4  12      195.39      133.17    308.91 o
   8   4  12      119.02      351.25    300.30 o
  10   4  12      130.41      447.10    304.55 o
  -5  -3  13      115.03      187.26    159.18 o
  -3  -3  13       47.07      240.92    158.55 o
  -1  -3  13       21.29      -39.49    146.67 o
   1  -3  13      178.71       17.35    150.58 o
   3  -3  13       54.15     -133.85    227.64 o
   5  -3  13       90.15       83.29    146.43 o
 -14  -2  13       57.02      182.00    172.71 o
 -12  -2  13      320.92      293.32    181.20 o
 -10  -2  13      242.31      333.72    181.03 o
  -8  -2  13      185.06      179.88    160.67 o
  -6  -2  13      181.26      398.64    270.42 o
  -4  -2  13      127.50      216.85    169.02 o
  -2  -2  13       52.89      124.49    165.14 o
   0  -2  13      288.72      298.06    392.19 o
   2  -2  13       64.68      -38.57    159.73 o
   4  -2  13       68.89     -135.83    209.75 o
   6  -2  13      164.75      238.10    237.91 o
   8  -2  13       17.49      225.20    174.94 o
  10  -2  13      423.97      473.79    227.13 o
  12  -2  13      365.85      441.77    187.97 o
  14  -2  13       43.82      157.27    166.76 o
 -17  -1  13      204.63      216.69    245.45 o
 -15  -1  13      131.35      157.90    170.36 o
 -13  -1  13      515.75      484.28    198.60 o
 -11  -1  13        3.31       80.12    171.46 o
  -9  -1  13      124.89      240.66    184.59 o
  -7  -1  13      208.37      204.52    179.26 o
  -5  -1  13      499.74      526.13    202.83 o
  -3  -1  13       16.37      -27.87    210.70 o
  -1  -1  13      916.33      748.44    268.35 o
   1  -1  13      141.14      -25.11    155.38 o
   3  -1  13       80.08       -4.90    150.95 o
   5  -1  13      332.59      453.20    191.45 o
   7  -1  13       99.35      106.73    249.30 o
   9  -1  13      160.55       -4.88    198.02 o
  11  -1  13      134.55       66.00    426.77 o
  13  -1  13       28.25      109.05    159.96 o
  15  -1  13      244.73     -117.71    161.31 o
  17  -1  13       94.71       55.68    169.97 o
 -18   0  13      281.05      311.26    178.91 o
 -16   0  13      177.78      410.12    181.62 o
 -14   0  13        0.47      -42.94    165.17 o
 -12   0  13      549.24      666.61    201.99 o
 -10   0  13        3.16      -76.08    192.49 o
  -8   0  13      421.84      654.27    195.32 o
  -6   0  13      113.16      383.88    179.62 o
  -4   0  13        9.37       52.92    152.19 o
  -2   0  13      588.32      634.28    197.76 o
   0   0  13      335.97      195.58    166.04 o
   2   0  13      992.08     1129.80    226.20 o
   4   0  13       85.23      125.22    163.55 o
   6   0  13        6.68     -112.60    141.69 o
   8   0  13       31.09      108.70    162.95 o
  10   0  13      376.24      637.69    204.69 o
  12   0  13      323.72      187.64    165.52 o
  14   0  13      196.10       60.17    336.72 o
  16   0  13      229.82      435.98    485.54 o
  18   0  13        0.09      -64.76    154.41 o
 -17   1  13      203.24      -60.24    176.01 o
 -15   1  13      133.67      -56.61    171.81 o
 -13   1  13      516.38      535.11    274.50 o
 -11   1  13        2.73      255.56    298.52 o
  -9   1  13      128.97      115.37    238.75 o
  -7   1  13      215.08      130.04    161.34 o
  -5   1  13      501.39      427.38    187.65 o
  -3   1  13       15.77      -35.27    362.76 o
  -1   1  13      921.72     1121.39    341.92 o
   1   1  13      134.02       39.62    151.22 o
   3   1  13       79.50     -165.45    174.67 o
   5   1  13      340.17      388.67    187.38 o
   7   1  13      101.17      218.19    172.01 o
   9   1  13      154.95      -73.09    161.49 o
  11   1  13      136.17      724.95    301.53 o
  13   1  13       26.41      122.78    225.45 o
  15   1  13      242.98      426.77    290.25 o
  17   1  13       96.84      -88.46    167.30 o
 -14   2  13       59.03     -205.34    236.62 o
 -12   2  13      322.34      605.19    262.88 o
 -10   2  13      249.05      -17.65    233.38 o
  -8   2  13      186.90      220.20    253.49 o
  -6   2  13      180.88      158.31    247.01 o
  -4   2  13      123.85      681.72    267.79 o
  -2   2  13       52.75       22.79    232.82 o
   0   2  13      293.73      576.03    253.49 o
   2   2  13       68.62      -78.54    230.48 o
   4   2  13       67.46      -44.35    234.84 o
   6   2  13      159.50      138.64    252.49 o
   8   2  13       18.45      403.20    264.11 o
  10   2  13      433.61      581.69    178.66 o
  12   2  13      362.29      398.31    174.48 o
  14   2  13       42.46      -62.26    153.99 o
  -5   3  13      111.82      278.97    186.80 o
  -3   3  13       44.35     -111.38    111.38 o
  -1   3  13       21.98      106.92    149.03 o
   1   3  13      186.39      298.52    151.16 o
   3   3  13       55.56      183.78    137.86 o
 
